# Supplementary material for: Study Replication: Shape Discrimination in a Conditioning Procedure on the Jumping Spider Phidippus regius
Source: Animals (Basel). 2023 Jul 17;13(14):2326. doi: 10.3390/ani13142326 (PMC10376405; doi:10.3390/ani13142326)
Supplement: Supplementary file 1 [file animals-13-02326-s001.zip]

Archive with 3 entries (2 files):
- SI/
- SI/S1_raw_data.csv
- SI/S2_Analysis.html
