# Supplementary material for: Study Replication: Shape Discrimination in a Conditioning Procedure on the Jumping Spider Phidippus regius
Source: Animals (Basel). 2023 Jul 17;13(14):2326. doi: 10.3390/ani13142326 (PMC10376405; doi:10.3390/ani13142326)
Supplement: Supplementary file 1 [file animals-13-02326-s001.zip › SI/S1_raw_data.csv]

date	subj	corrshape	week	trialn	type	orientation	corrposition	dropvalue	drinktime	drinkfreq	drinkcorrectbin	diddrink
2020-10-30	108	X	0	2	Rew	horizontal	left	correct	0	0	NA	0
2020-10-30	108	X	0	2	Rew	horizontal	left	wrong	0	0	NA	NA
2020-10-31	101	X	0	4	Rew	horizontal	left	correct	0	0	NA	0
2020-10-31	101	X	0	4	Rew	horizontal	left	wrong	0	0	NA	NA
2020-10-31	107	O	0	4	Rew	vertical	bottom	correct	0	0	NA	0
2020-10-31	107	O	0	4	Rew	vertical	bottom	wrong	0	0	NA	NA
2020-10-31	108	X	0	4	Rew	vertical	top	correct	0	0	NA	0
2020-10-31	108	X	0	4	Rew	vertical	top	wrong	0	0	NA	NA
2020-10-31	109	O	0	4	Rew	horizontal	left	correct	0	0	NA	0
2020-10-31	109	O	0	4	Rew	horizontal	left	wrong	0	0	NA	NA
2020-10-31	111	X	0	4	Rew	horizontal	right	correct	0	0	NA	0
2020-10-31	111	X	0	4	Rew	horizontal	right	wrong	0	0	NA	NA
2020-10-31	113	O	0	4	Rew	vertical	bottom	correct	0	0	NA	0
2020-10-31	113	O	0	4	Rew	vertical	bottom	wrong	0	0	NA	NA
2020-10-31	115	X	0	4	Rew	vertical	top	correct	0	0	NA	0
2020-10-31	115	X	0	4	Rew	vertical	top	wrong	0	0	NA	NA
2020-10-31	116	O	0	4	Rew	horizontal	right	correct	0	0	NA	0
2020-10-31	116	O	0	4	Rew	horizontal	right	wrong	0	0	NA	NA
2020-10-31	131	O	0	4	Rew	horizontal	left	correct	0	0	NA	0
2020-10-31	131	O	0	4	Rew	horizontal	left	wrong	0	0	NA	NA
2020-10-31	136	O	0	4	Rew	vertical	top	correct	22.6	4	1	1
2020-10-31	136	O	0	4	Rew	vertical	top	wrong	0	0	NA	NA
2020-10-31	138	X	0	4	Rew	vertical	bottom	correct	0	0	NA	0
2020-10-31	138	X	0	4	Rew	vertical	bottom	wrong	0	0	NA	NA
2020-10-31	139	O	0	4	Rew	horizontal	right	correct	0	0	NA	0
2020-10-31	139	O	0	4	Rew	horizontal	right	wrong	0	0	NA	NA
2020-10-31	142	X	0	4	Rew	horizontal	left	correct	0	0	NA	0
2020-10-31	142	X	0	4	Rew	horizontal	left	wrong	0	0	NA	NA
2020-10-31	148	O	0	4	Rew	vertical	bottom	correct	0	0	NA	0
2020-10-31	148	O	0	4	Rew	vertical	bottom	wrong	0	0	NA	NA
2020-10-31	151	X	0	4	Rew	vertical	top	correct	0	0	NA	0
2020-10-31	151	X	0	4	Rew	vertical	top	wrong	0	0	NA	NA
2020-10-31	88	X	0	4	Rew	vertical	bottom	correct	0	0	NA	0
2020-10-31	88	X	0	4	Rew	vertical	bottom	wrong	0	0	NA	NA
2020-10-31	94	O	0	4	Rew	horizontal	right	correct	0	0	NA	0
2020-10-31	94	O	0	4	Rew	horizontal	right	wrong	0	0	NA	NA
2020-10-31	ace	O	0	4	Rew	horizontal	left	correct	0	0	NA	0
2020-10-31	ace	O	0	4	Rew	horizontal	left	wrong	0	0	NA	NA
2020-10-31	bane	O	0	4	Rew	vertical	bottom	correct	0	0	NA	0
2020-10-31	bane	O	0	4	Rew	vertical	bottom	wrong	0	0	NA	NA
2020-10-31	bepis	X	0	4	Rew	vertical	top	correct	0	0	NA	0
2020-10-31	bepis	X	0	4	Rew	vertical	top	wrong	0	0	NA	NA
2020-10-31	calcifer	O	0	4	Rew	horizontal	right	correct	123	1	1	1
2020-10-31	calcifer	O	0	4	Rew	horizontal	right	wrong	0	0	NA	NA
2020-10-31	cloud	X	0	4	Rew	horizontal	left	correct	0	0	NA	0
2020-10-31	cloud	X	0	4	Rew	horizontal	left	wrong	0	0	NA	NA
2020-10-31	dora	O	0	4	Rew	vertical	top	correct	0	0	NA	0
2020-10-31	dora	O	0	4	Rew	vertical	top	wrong	0	0	NA	NA
2020-10-31	kamina	X	0	4	Rew	vertical	bottom	correct	292.6	2	1	1
2020-10-31	kamina	X	0	4	Rew	vertical	bottom	wrong	0	0	NA	NA
2020-10-31	kogami	O	0	4	Rew	horizontal	left	correct	0	0	NA	0
2020-10-31	kogami	O	0	4	Rew	horizontal	left	wrong	0	0	NA	NA
2020-10-31	lancelot	X	0	4	Rew	horizontal	right	correct	0	0	NA	0
2020-10-31	lancelot	X	0	4	Rew	horizontal	right	wrong	0	0	NA	NA
2020-10-31	magnus	O	0	4	Rew	vertical	top	correct	0	0	NA	0
2020-10-31	magnus	O	0	4	Rew	vertical	top	wrong	0	0	NA	NA
2020-10-31	101	X	0	5	Rew	vertical	bottom	correct	0	0	NA	0
2020-10-31	101	X	0	5	Rew	vertical	bottom	wrong	0	0	NA	NA
2020-10-31	111	X	0	5	Rew	vertical	bottom	correct	0	0	NA	0
2020-10-31	111	X	0	5	Rew	vertical	bottom	wrong	0	0	NA	NA
2020-10-31	113	O	0	5	Rew	vertical	top	correct	0	0	NA	0
2020-10-31	113	O	0	5	Rew	vertical	top	wrong	0	0	NA	NA
2020-10-31	115	X	0	5	Rew	horizontal	right	correct	0	0	NA	0
2020-10-31	115	X	0	5	Rew	horizontal	right	wrong	0	0	NA	NA
2020-10-31	119	X	0	5	Rew	vertical	top	correct	0	0	NA	0
2020-10-31	119	X	0	5	Rew	vertical	top	wrong	0	0	NA	NA
2020-10-31	125	O	0	5	Rew	vertical	bottom	correct	0	0	NA	0
2020-10-31	125	O	0	5	Rew	vertical	bottom	wrong	0	0	NA	NA
2020-10-31	135	X	0	5	Rew	vertical	top	correct	0	0	NA	0
2020-10-31	135	X	0	5	Rew	vertical	top	wrong	0	0	NA	NA
2020-10-31	136	O	0	5	Rew	vertical	bottom	correct	0	0	NA	0
2020-10-31	136	O	0	5	Rew	vertical	bottom	wrong	0	0	NA	NA
2020-10-31	138	X	0	5	Rew	horizontal	right	correct	0	0	NA	0
2020-10-31	138	X	0	5	Rew	horizontal	right	wrong	0	0	NA	NA
2020-10-31	139	O	0	5	Rew	horizontal	left	correct	0	0	NA	0
2020-10-31	139	O	0	5	Rew	horizontal	left	wrong	0	0	NA	NA
2020-10-31	142	X	0	5	Rew	vertical	bottom	correct	0	0	NA	0
2020-10-31	142	X	0	5	Rew	vertical	bottom	wrong	0	0	NA	NA
2020-10-31	148	O	0	5	Rew	vertical	top	correct	0	0	NA	0
2020-10-31	148	O	0	5	Rew	vertical	top	wrong	0	0	NA	NA
2020-10-31	bane	O	0	5	Rew	vertical	top	correct	0	0	NA	0
2020-10-31	bane	O	0	5	Rew	vertical	top	wrong	0	0	NA	NA
2020-10-31	bepis	X	0	5	Rew	horizontal	right	correct	18.8	1	1	1
2020-10-31	bepis	X	0	5	Rew	horizontal	right	wrong	0	0	NA	NA
2020-10-31	calcifer	O	0	5	Rew	horizontal	left	correct	0	0	NA	0
2020-10-31	calcifer	O	0	5	Rew	horizontal	left	wrong	0	0	NA	NA
2020-10-31	cloud	X	0	5	Rew	vertical	top	correct	0	0	NA	0
2020-10-31	cloud	X	0	5	Rew	vertical	top	wrong	0	0	NA	NA
2020-10-31	dora	O	0	5	Rew	vertical	bottom	correct	0	0	NA	0
2020-10-31	dora	O	0	5	Rew	vertical	bottom	wrong	0	0	NA	NA
2020-10-31	kamina	X	0	5	Rew	horizontal	left	correct	0	0	NA	0
2020-10-31	kamina	X	0	5	Rew	horizontal	left	wrong	0	0	NA	NA
2020-10-31	kogami	O	0	5	Rew	horizontal	right	correct	0	0	NA	0
2020-10-31	kogami	O	0	5	Rew	horizontal	right	wrong	0	0	NA	NA
2020-10-31	lancelot	X	0	5	Rew	vertical	top	correct	0	0	NA	0
2020-10-31	lancelot	X	0	5	Rew	vertical	top	wrong	0	0	NA	NA
2020-10-31	magnus	O	0	5	Rew	vertical	bottom	correct	0	0	NA	0
2020-10-31	magnus	O	0	5	Rew	vertical	bottom	wrong	0	0	NA	NA
2020-10-31	119	X	0	4	Rew	horizontal	left	correct	0	0	NA	0
2020-10-31	119	X	0	4	Rew	horizontal	left	wrong	0	0	NA	NA
2020-10-31	atlas	X	0	4	Rew	horizontal	right	correct	0	0	NA	0
2020-10-31	atlas	X	0	4	Rew	horizontal	right	wrong	0	0	NA	NA
2020-10-31	109	O	0	5	Rew	horizontal	right	correct	0	0	NA	0
2020-10-31	109	O	0	5	Rew	horizontal	right	wrong	0	0	NA	NA
2020-10-31	94	O	0	5	Rew	horizontal	left	correct	0	0	NA	0
2020-10-31	94	O	0	5	Rew	horizontal	left	wrong	0	0	NA	NA
2020-10-31	101	X	0	6	Rew	vertical	top	correct	0	0	NA	0
2020-10-31	101	X	0	6	Rew	vertical	top	wrong	0	0	NA	NA
2020-10-31	bepis	X	0	6	Rew	horizontal	left	correct	0	0	NA	0
2020-10-31	bepis	X	0	6	Rew	horizontal	left	wrong	0	0	NA	NA
2020-11-01	136	O	0	7	Rew	horizontal	left	correct	0	0	NA	0
2020-11-01	136	O	0	7	Rew	horizontal	left	wrong	0	0	NA	NA
2020-11-01	115	X	0	8	Rew	vertical	bottom	correct	121.4	1	1	1
2020-11-01	115	X	0	8	Rew	vertical	bottom	wrong	0	0	NA	NA
2020-10-31	108	X	0	6	Rew	horizontal	right	correct	0	0	NA	0
2020-10-31	108	X	0	6	Rew	horizontal	right	wrong	0	0	NA	NA
2020-10-31	109	O	0	6	Rew	vertical	bottom	correct	0	0	NA	0
2020-10-31	109	O	0	6	Rew	vertical	bottom	wrong	0	0	NA	NA
2020-10-31	111	X	0	6	Rew	vertical	top	correct	0	0	NA	0
2020-10-31	111	X	0	6	Rew	vertical	top	wrong	0	0	NA	NA
2020-10-31	113	O	0	6	Rew	horizontal	right	correct	0	0	NA	0
2020-10-31	113	O	0	6	Rew	horizontal	right	wrong	0	0	NA	NA
2020-10-31	115	X	0	6	Rew	horizontal	left	correct	0	0	NA	0
2020-10-31	115	X	0	6	Rew	horizontal	left	wrong	0	0	NA	NA
2020-10-31	135	X	0	6	Rew	vertical	bottom	correct	0	0	NA	0
2020-10-31	135	X	0	6	Rew	vertical	bottom	wrong	0	0	NA	NA
2020-10-31	151	X	0	6	Rew	horizontal	right	correct	0	0	NA	0
2020-10-31	151	X	0	6	Rew	horizontal	right	wrong	0	0	NA	NA
2020-10-31	88	X	0	6	Rew	horizontal	left	correct	0	0	NA	0
2020-10-31	88	X	0	6	Rew	horizontal	left	wrong	0	0	NA	NA
2020-10-31	bane	O	0	6	Rew	horizontal	right	correct	0	0	NA	0
2020-10-31	bane	O	0	6	Rew	horizontal	right	wrong	0	0	NA	NA
2020-10-31	calcifer	O	0	6	Rew	vertical	top	correct	0	0	NA	0
2020-10-31	calcifer	O	0	6	Rew	vertical	top	wrong	0	0	NA	NA
2020-10-31	dora	O	0	6	Rew	horizontal	left	correct	0	0	NA	0
2020-10-31	dora	O	0	6	Rew	horizontal	left	wrong	0	0	NA	NA
2020-10-31	kogami	O	0	6	Rew	vertical	top	correct	0	0	NA	0
2020-10-31	kogami	O	0	6	Rew	vertical	top	wrong	0	0	NA	NA
2020-10-31	lancelot	X	0	6	Rew	vertical	bottom	correct	0	0	NA	0
2020-10-31	lancelot	X	0	6	Rew	vertical	bottom	wrong	0	0	NA	NA
2020-11-01	108	X	0	7	Rew	vertical	bottom	correct	0	0	NA	0
2020-11-01	108	X	0	7	Rew	vertical	bottom	wrong	0	0	NA	NA
2020-11-01	116	O	0	7	Rew	vertical	bottom	correct	0	0	NA	0
2020-11-01	116	O	0	7	Rew	vertical	bottom	wrong	0	0	NA	NA
2020-11-01	125	O	0	7	Rew	horizontal	right	correct	0	0	NA	0
2020-11-01	125	O	0	7	Rew	horizontal	right	wrong	0	0	NA	NA
2020-11-01	131	O	0	7	Rew	vertical	bottom	correct	0	0	NA	0
2020-11-01	131	O	0	7	Rew	vertical	bottom	wrong	0	0	NA	NA
2020-11-01	135	X	0	7	Rew	horizontal	right	correct	0	0	NA	0
2020-11-01	135	X	0	7	Rew	horizontal	right	wrong	0	0	NA	NA
2020-11-01	138	X	0	7	Rew	vertical	bottom	correct	0	0	NA	0
2020-11-01	138	X	0	7	Rew	vertical	bottom	wrong	0	0	NA	NA
2020-11-01	142	X	0	7	Rew	horizontal	left	correct	0	0	NA	0
2020-11-01	142	X	0	7	Rew	horizontal	left	wrong	0	0	NA	NA
2020-11-01	148	O	0	7	Rew	horizontal	right	correct	0	0	NA	0
2020-11-01	148	O	0	7	Rew	horizontal	right	wrong	0	0	NA	NA
2020-11-01	88	X	0	7	Rew	vertical	bottom	correct	0	0	NA	0
2020-11-01	88	X	0	7	Rew	vertical	bottom	wrong	0	0	NA	NA
2020-11-01	kamina	X	0	7	Rew	vertical	top	correct	0	0	NA	0
2020-11-01	kamina	X	0	7	Rew	vertical	top	wrong	0	0	NA	NA
2020-11-01	kogami	O	0	7	Rew	vertical	bottom	correct	0	0	NA	0
2020-11-01	kogami	O	0	7	Rew	vertical	bottom	wrong	0	0	NA	NA
2020-11-01	lancelot	X	0	7	Rew	horizontal	right	correct	0	0	NA	0
2020-11-01	lancelot	X	0	7	Rew	horizontal	right	wrong	0	0	NA	NA
2020-11-01	magnus	O	0	7	Rew	horizontal	left	correct	0	0	NA	0
2020-11-01	magnus	O	0	7	Rew	horizontal	left	wrong	0	0	NA	NA
2020-11-01	109	O	0	8	Rew	horizontal	right	correct	0	0	NA	0
2020-11-01	109	O	0	8	Rew	horizontal	right	wrong	0	0	NA	NA
2020-11-01	116	O	0	8	Rew	horizontal	left	correct	0	0	NA	0
2020-11-01	116	O	0	8	Rew	horizontal	left	wrong	0	0	NA	NA
2020-11-01	119	X	0	8	Rew	horizontal	right	correct	0	0	NA	0
2020-11-01	119	X	0	8	Rew	horizontal	right	wrong	0	0	NA	NA
2020-11-01	131	O	0	8	Rew	horizontal	right	correct	0	0	NA	0
2020-11-01	131	O	0	8	Rew	horizontal	right	wrong	0	0	NA	NA
2020-11-01	135	X	0	8	Rew	horizontal	left	correct	0	0	NA	0
2020-11-01	135	X	0	8	Rew	horizontal	left	wrong	0	0	NA	NA
2020-11-01	138	X	0	8	Rew	vertical	top	correct	0	0	NA	0
2020-11-01	138	X	0	8	Rew	vertical	top	wrong	0	0	NA	NA
2020-11-01	139	O	0	8	Rew	horizontal	left	correct	0	0	NA	0
2020-11-01	139	O	0	8	Rew	horizontal	left	wrong	0	0	NA	NA
2020-11-01	148	O	0	8	Rew	vertical	bottom	correct	4	1	1	1
2020-11-01	148	O	0	8	Rew	vertical	bottom	wrong	0	0	NA	NA
2020-11-01	151	X	0	8	Rew	vertical	top	correct	0	0	NA	0
2020-11-01	151	X	0	8	Rew	vertical	top	wrong	0	0	NA	NA
2020-11-01	ace	O	0	8	Rew	horizontal	right	correct	0	0	NA	0
2020-11-01	ace	O	0	8	Rew	horizontal	right	wrong	0	0	NA	NA
2020-11-01	bane	O	0	8	Rew	vertical	top	correct	0	0	NA	0
2020-11-01	bane	O	0	8	Rew	vertical	top	wrong	0	0	NA	NA
2020-11-01	dora	O	0	8	Rew	vertical	top	correct	0	0	NA	0
2020-11-01	dora	O	0	8	Rew	vertical	top	wrong	0	0	NA	NA
2020-11-01	kamina	X	0	8	Rew	vertical	bottom	correct	0	0	NA	0
2020-11-01	kamina	X	0	8	Rew	vertical	bottom	wrong	0	0	NA	NA
2020-11-01	kogami	O	0	8	Rew	horizontal	right	correct	0	0	NA	0
2020-11-01	kogami	O	0	8	Rew	horizontal	right	wrong	0	0	NA	NA
2020-11-01	lancelot	X	0	8	Rew	horizontal	left	correct	0	0	NA	0
2020-11-01	lancelot	X	0	8	Rew	horizontal	left	wrong	0	0	NA	NA
2020-11-01	magnus	O	0	8	Rew	vertical	bottom	correct	0	0	NA	0
2020-11-01	magnus	O	0	8	Rew	vertical	bottom	wrong	0	0	NA	NA
2020-11-01	107	O	0	9	Rew	vertical	top	correct	0	0	0	1
2020-11-01	107	O	0	9	Rew	vertical	top	wrong	6.2	1	NA	NA
2020-11-01	108	X	0	9	Rew	horizontal	right	correct	0	0	NA	0
2020-11-01	108	X	0	9	Rew	horizontal	right	wrong	0	0	NA	NA
2020-11-01	109	O	0	9	Rew	horizontal	left	correct	0	0	NA	0
2020-11-01	109	O	0	9	Rew	horizontal	left	wrong	0	0	NA	NA
2020-11-01	111	X	0	9	Rew	vertical	top	correct	0	0	NA	0
2020-11-01	111	X	0	9	Rew	vertical	top	wrong	0	0	NA	NA
2020-11-01	119	X	0	9	Rew	vertical	top	correct	0	0	NA	0
2020-11-01	119	X	0	9	Rew	vertical	top	wrong	0	0	NA	NA
2020-11-01	131	O	0	9	Rew	horizontal	left	correct	0	0	NA	0
2020-11-01	131	O	0	9	Rew	horizontal	left	wrong	0	0	NA	NA
2020-11-01	135	X	0	9	Rew	vertical	bottom	correct	0	0	NA	0
2020-11-01	135	X	0	9	Rew	vertical	bottom	wrong	0	0	NA	NA
2020-11-01	136	O	0	9	Rew	vertical	top	correct	0	0	NA	0
2020-11-01	136	O	0	9	Rew	vertical	top	wrong	0	0	NA	NA
2020-11-01	138	X	0	9	Rew	horizontal	left	correct	2143.6	3	1	1
2020-11-01	138	X	0	9	Rew	horizontal	left	wrong	0	0	NA	NA
2020-11-01	139	O	0	9	Rew	horizontal	right	correct	0	0	NA	0
2020-11-01	139	O	0	9	Rew	horizontal	right	wrong	0	0	NA	NA
2020-11-01	142	X	0	9	Rew	vertical	bottom	correct	0	0	NA	0
2020-11-01	142	X	0	9	Rew	vertical	bottom	wrong	0	0	NA	NA
2020-11-01	148	O	0	9	Rew	vertical	top	correct	0	0	NA	0
2020-11-01	148	O	0	9	Rew	vertical	top	wrong	0	0	NA	NA
2020-11-01	151	X	0	9	Rew	horizontal	right	correct	0	0	NA	0
2020-11-01	151	X	0	9	Rew	horizontal	right	wrong	0	0	NA	NA
2020-11-01	94	O	0	9	Rew	horizontal	right	correct	0	0	NA	0
2020-11-01	94	O	0	9	Rew	horizontal	right	wrong	0	0	NA	NA
2020-11-01	bepis	X	0	9	Rew	horizontal	left	correct	0	0	NA	0
2020-11-01	bepis	X	0	9	Rew	horizontal	left	wrong	0	0	NA	NA
2020-11-01	magnus	O	0	9	Rew	vertical	top	correct	0	0	NA	0
2020-11-01	magnus	O	0	9	Rew	vertical	top	wrong	0	0	NA	NA
2020-11-03	101	X	0	10	Rew	vertical	top	correct	0	0	NA	0
2020-11-03	101	X	0	10	Rew	vertical	top	wrong	0	0	NA	NA
2020-11-03	108	X	0	10	Rew	horizontal	left	correct	0	0	NA	0
2020-11-03	108	X	0	10	Rew	horizontal	left	wrong	0	0	NA	NA
2020-11-03	109	O	0	10	Rew	vertical	top	correct	0	0	NA	0
2020-11-03	109	O	0	10	Rew	vertical	top	wrong	0	0	NA	NA
2020-11-03	111	X	0	10	Rew	vertical	bottom	correct	0	0	NA	0
2020-11-03	111	X	0	10	Rew	vertical	bottom	wrong	0	0	NA	NA
2020-11-03	113	O	0	10	Rew	horizontal	left	correct	0	0	NA	0
2020-11-03	113	O	0	10	Rew	horizontal	left	wrong	0	0	NA	NA
2020-11-03	128	X	0	10	Rew	horizontal	left	correct	0	0	NA	0
2020-11-03	128	X	0	10	Rew	horizontal	left	wrong	0	0	NA	NA
2020-11-03	131	O	0	10	Rew	vertical	bottom	correct	0	0	NA	0
2020-11-03	131	O	0	10	Rew	vertical	bottom	wrong	0	0	NA	NA
2020-11-03	135	X	0	10	Rew	vertical	top	correct	94	4	1	1
2020-11-03	135	X	0	10	Rew	vertical	top	wrong	0	0	NA	NA
2020-11-03	136	O	0	10	Rew	horizontal	left	correct	0	0	NA	0
2020-11-03	136	O	0	10	Rew	horizontal	left	wrong	0	0	NA	NA
2020-11-03	ace	O	0	10	Rew	vertical	top	correct	0	0	NA	0
2020-11-03	ace	O	0	10	Rew	vertical	top	wrong	0	0	NA	NA
2020-11-03	atlas	X	0	10	Rew	vertical	bottom	correct	0	0	NA	0
2020-11-03	atlas	X	0	10	Rew	vertical	bottom	wrong	0	0	NA	NA
2020-11-03	bane	O	0	10	Rew	horizontal	left	correct	0	0	NA	0
2020-11-03	bane	O	0	10	Rew	horizontal	left	wrong	0	0	NA	NA
2020-11-03	dora	O	0	10	Rew	horizontal	right	correct	0	0	NA	0
2020-11-03	dora	O	0	10	Rew	horizontal	right	wrong	0	0	NA	NA
2020-11-03	lancelot	X	0	10	Rew	vertical	top	correct	0	0	NA	0
2020-11-03	lancelot	X	0	10	Rew	vertical	top	wrong	0	0	NA	NA
2020-11-03	115	X	0	11	Rew	vertical	top	correct	0	0	NA	0
2020-11-03	115	X	0	11	Rew	vertical	top	wrong	0	0	NA	NA
2020-11-03	125	O	0	11	Rew	horizontal	left	correct	0	0	NA	0
2020-11-03	125	O	0	11	Rew	horizontal	left	wrong	0	0	NA	NA
2020-11-03	128	X	0	11	Rew	vertical	bottom	correct	0	0	NA	0
2020-11-03	128	X	0	11	Rew	vertical	bottom	wrong	0	0	NA	NA
2020-11-03	131	O	0	11	Rew	vertical	top	correct	0	0	NA	0
2020-11-03	131	O	0	11	Rew	vertical	top	wrong	0	0	NA	NA
2020-11-03	135	X	0	11	Rew	horizontal	left	correct	0	0	NA	0
2020-11-03	135	X	0	11	Rew	horizontal	left	wrong	0	0	NA	NA
2020-11-03	88	X	0	11	Rew	vertical	bottom	correct	0	0	NA	0
2020-11-03	88	X	0	11	Rew	vertical	bottom	wrong	0	0	NA	NA
2020-11-03	ace	O	0	11	Rew	vertical	bottom	correct	0	0	NA	0
2020-11-03	ace	O	0	11	Rew	vertical	bottom	wrong	0	0	NA	NA
2020-11-03	atlas	X	0	11	Rew	horizontal	left	correct	0	0	NA	0
2020-11-03	atlas	X	0	11	Rew	horizontal	left	wrong	0	0	NA	NA
2020-11-03	bane	O	0	11	Rew	horizontal	right	correct	0	0	NA	0
2020-11-03	bane	O	0	11	Rew	horizontal	right	wrong	0	0	NA	NA
2020-11-03	kamina	X	0	11	Rew	vertical	bottom	correct	0	0	NA	0
2020-11-03	kamina	X	0	11	Rew	vertical	bottom	wrong	0	0	NA	NA
2020-11-03	magnus	O	0	11	Rew	horizontal	right	correct	0	0	NA	0
2020-11-03	magnus	O	0	11	Rew	horizontal	right	wrong	0	0	NA	NA
2020-11-03	calcifer	O	0	12	Rew	horizontal	right	correct	0	0	NA	0
2020-11-03	calcifer	O	0	12	Rew	horizontal	right	wrong	0	0	NA	NA
2020-11-03	kogami	O	0	12	Rew	horizontal	left	correct	0	0	NA	0
2020-11-03	kogami	O	0	12	Rew	horizontal	left	wrong	0	0	NA	NA
2020-11-04	101	X	0	13	Rew	vertical	top	correct	0	0	NA	0
2020-11-04	101	X	0	13	Rew	vertical	top	wrong	0	0	NA	NA
2020-11-04	107	O	0	13	Rew	vertical	bottom	correct	0	0	NA	0
2020-11-04	107	O	0	13	Rew	vertical	bottom	wrong	0	0	NA	NA
2020-11-04	109	O	0	13	Rew	horizontal	right	correct	0	0	NA	0
2020-11-04	109	O	0	13	Rew	horizontal	right	wrong	0	0	NA	NA
2020-11-04	111	X	0	13	Rew	vertical	top	correct	0	0	NA	0
2020-11-04	111	X	0	13	Rew	vertical	top	wrong	0	0	NA	NA
2020-11-04	113	O	0	13	Rew	vertical	bottom	correct	1690	1	1	1
2020-11-04	113	O	0	13	Rew	vertical	bottom	wrong	0	0	NA	NA
2020-11-04	119	X	0	13	Rew	vertical	bottom	correct	0	0	NA	0
2020-11-04	119	X	0	13	Rew	vertical	bottom	wrong	0	0	NA	NA
2020-11-04	128	X	0	13	Rew	horizontal	left	correct	0	0	NA	0
2020-11-04	128	X	0	13	Rew	horizontal	left	wrong	0	0	NA	NA
2020-11-04	135	X	0	13	Rew	vertical	bottom	correct	0	0	NA	0
2020-11-04	135	X	0	13	Rew	vertical	bottom	wrong	0	0	NA	NA
2020-11-04	136	O	0	13	Rew	vertical	top	correct	0	0	NA	0
2020-11-04	136	O	0	13	Rew	vertical	top	wrong	0	0	NA	NA
2020-11-04	142	X	0	13	Rew	vertical	top	correct	0	0	NA	0
2020-11-04	142	X	0	13	Rew	vertical	top	wrong	0	0	NA	NA
2020-11-04	151	X	0	13	Rew	horizontal	left	correct	0	0	NA	0
2020-11-04	151	X	0	13	Rew	horizontal	left	wrong	0	0	NA	NA
2020-11-04	ace	O	0	13	Rew	horizontal	right	correct	0	0	0	1
2020-11-04	ace	O	0	13	Rew	horizontal	right	wrong	1.2	1	NA	NA
2020-11-04	bane	O	0	13	Rew	vertical	bottom	correct	0	0	NA	0
2020-11-04	bane	O	0	13	Rew	vertical	bottom	wrong	0	0	NA	NA
2020-11-04	cloud	X	0	13	Rew	vertical	bottom	correct	23.2	1	1	1
2020-11-04	cloud	X	0	13	Rew	vertical	bottom	wrong	0	0	NA	NA
2020-11-04	kogami	O	0	13	Rew	horizontal	right	correct	137.4	3	1	1
2020-11-04	kogami	O	0	13	Rew	horizontal	right	wrong	0	0	NA	NA
2020-11-04	109	O	0	14	Rew	vertical	top	correct	0	0	NA	0
2020-11-04	109	O	0	14	Rew	vertical	top	wrong	0	0	NA	NA
2020-11-04	111	X	0	14	Rew	vertical	bottom	correct	0	0	NA	0
2020-11-04	111	X	0	14	Rew	vertical	bottom	wrong	0	0	NA	NA
2020-11-04	113	O	0	14	Rew	horizontal	right	correct	0	0	NA	0
2020-11-04	113	O	0	14	Rew	horizontal	right	wrong	0	0	NA	NA
2020-11-04	115	X	0	14	Rew	horizontal	left	correct	0	0	NA	0
2020-11-04	115	X	0	14	Rew	horizontal	left	wrong	0	0	NA	NA
2020-11-04	128	X	0	14	Rew	horizontal	right	correct	0	0	NA	0
2020-11-04	128	X	0	14	Rew	horizontal	right	wrong	0	0	NA	NA
2020-11-04	135	X	0	14	Rew	vertical	top	correct	0	0	NA	0
2020-11-04	135	X	0	14	Rew	vertical	top	wrong	0	0	NA	NA
2020-11-04	136	O	0	14	Rew	horizontal	right	correct	0	0	NA	0
2020-11-04	136	O	0	14	Rew	horizontal	right	wrong	0	0	NA	NA
2020-11-04	148	O	0	14	Rew	horizontal	left	correct	0	0	NA	0
2020-11-04	148	O	0	14	Rew	horizontal	left	wrong	0	0	NA	NA
2020-11-04	151	X	0	14	Rew	horizontal	right	correct	0	0	NA	0
2020-11-04	151	X	0	14	Rew	horizontal	right	wrong	0	0	NA	NA
2020-11-04	ace	O	0	14	Rew	vertical	top	correct	0	0	NA	0
2020-11-04	ace	O	0	14	Rew	vertical	top	wrong	0	0	NA	NA
2020-11-04	bepis	X	0	14	Rew	horizontal	left	correct	0	0	NA	0
2020-11-04	bepis	X	0	14	Rew	horizontal	left	wrong	0	0	NA	NA
2020-11-04	calcifer	O	0	14	Rew	vertical	bottom	correct	0	0	NA	0
2020-11-04	calcifer	O	0	14	Rew	vertical	bottom	wrong	0	0	NA	NA
2020-11-04	cloud	X	0	14	Rew	vertical	top	correct	0	0	NA	0
2020-11-04	cloud	X	0	14	Rew	vertical	top	wrong	0	0	NA	NA
2020-11-04	dora	O	0	14	Rew	horizontal	left	correct	0	0	NA	0
2020-11-04	dora	O	0	14	Rew	horizontal	left	wrong	0	0	NA	NA
2020-11-04	magnus	O	0	14	Rew	horizontal	right	correct	0	0	NA	0
2020-11-04	magnus	O	0	14	Rew	horizontal	right	wrong	0	0	NA	NA
2020-11-04	108	X	0	15	Rew	vertical	top	correct	0	0	NA	0
2020-11-04	108	X	0	15	Rew	vertical	top	wrong	0	0	NA	NA
2020-11-04	109	O	0	15	Rew	vertical	bottom	correct	0	0	NA	0
2020-11-04	109	O	0	15	Rew	vertical	bottom	wrong	0	0	NA	NA
2020-11-04	115	X	0	15	Rew	vertical	bottom	correct	0	0	NA	0
2020-11-04	115	X	0	15	Rew	vertical	bottom	wrong	0	0	NA	NA
2020-11-04	116	O	0	15	Rew	vertical	top	correct	0	0	NA	0
2020-11-04	116	O	0	15	Rew	vertical	top	wrong	0	0	NA	NA
2020-11-04	135	X	0	15	Rew	horizontal	right	correct	0	0	NA	0
2020-11-04	135	X	0	15	Rew	horizontal	right	wrong	0	0	NA	NA
2020-11-04	138	X	0	15	Rew	vertical	top	correct	0	0	NA	0
2020-11-04	138	X	0	15	Rew	vertical	top	wrong	0	0	NA	NA
2020-11-04	139	O	0	15	Rew	vertical	bottom	correct	0	0	NA	0
2020-11-04	139	O	0	15	Rew	vertical	bottom	wrong	0	0	NA	NA
2020-11-04	142	X	0	15	Rew	horizontal	left	correct	0	0	NA	0
2020-11-04	142	X	0	15	Rew	horizontal	left	wrong	0	0	NA	NA
2020-11-04	151	X	0	15	Rew	vertical	top	correct	0	0	NA	0
2020-11-04	151	X	0	15	Rew	vertical	top	wrong	0	0	NA	NA
2020-11-04	ace	O	0	15	Rew	vertical	bottom	correct	0	0	NA	0
2020-11-04	ace	O	0	15	Rew	vertical	bottom	wrong	0	0	NA	NA
2020-11-04	atlas	X	0	15	Rew	horizontal	right	correct	0	0	NA	0
2020-11-04	atlas	X	0	15	Rew	horizontal	right	wrong	0	0	NA	NA
2020-11-04	bane	O	0	15	Rew	horizontal	left	correct	0	0	NA	0
2020-11-04	bane	O	0	15	Rew	horizontal	left	wrong	0	0	NA	NA
2020-11-04	calcifer	O	0	15	Rew	vertical	top	correct	0	0	NA	0
2020-11-04	calcifer	O	0	15	Rew	vertical	top	wrong	0	0	NA	NA
2020-11-04	cloud	X	0	15	Rew	horizontal	left	correct	0	0	NA	0
2020-11-04	cloud	X	0	15	Rew	horizontal	left	wrong	0	0	NA	NA
2020-11-04	dora	O	0	15	Rew	horizontal	right	correct	0	0	NA	0
2020-11-04	dora	O	0	15	Rew	horizontal	right	wrong	0	0	NA	NA
2020-11-04	kamina	X	0	15	Rew	vertical	bottom	correct	0	0	NA	0
2020-11-04	kamina	X	0	15	Rew	vertical	bottom	wrong	0	0	NA	NA
2020-11-04	lancelot	X	0	15	Rew	horizontal	right	correct	0	0	NA	0
2020-11-04	lancelot	X	0	15	Rew	horizontal	right	wrong	0	0	NA	NA
2020-11-04	magnus	O	0	15	Rew	horizontal	left	correct	0	0	NA	0
2020-11-04	magnus	O	0	15	Rew	horizontal	left	wrong	0	0	NA	NA
2020-11-05	101	X	0	16	Rew	horizontal	right	correct	0	0	NA	0
2020-11-05	101	X	0	16	Rew	horizontal	right	wrong	0	0	NA	NA
2020-11-05	107	O	0	16	Rew	vertical	top	correct	89.4	3	1	1
2020-11-05	107	O	0	16	Rew	vertical	top	wrong	0	0	NA	NA
2020-11-05	108	X	0	16	Rew	vertical	bottom	correct	0	0	NA	0
2020-11-05	108	X	0	16	Rew	vertical	bottom	wrong	0	0	NA	NA
2020-11-05	111	X	0	16	Rew	horizontal	left	correct	0	0	NA	0
2020-11-05	111	X	0	16	Rew	horizontal	left	wrong	0	0	NA	NA
2020-11-01	125	O	0	9	Rew	vertical	bottom	correct	0	0	NA	0
2020-11-01	125	O	0	9	Rew	vertical	bottom	wrong	0	0	NA	NA
2020-11-01	lancelot	X	0	9	Rew	vertical	bottom	correct	0	0	0	1
2020-11-01	lancelot	X	0	9	Rew	vertical	bottom	wrong	2.2	1	NA	NA
2020-11-03	88	X	0	10	Rew	horizontal	right	correct	0	0	NA	0
2020-11-03	88	X	0	10	Rew	horizontal	right	wrong	0	0	NA	NA
2020-11-03	136	O	0	11	Rew	horizontal	right	correct	0	0	NA	0
2020-11-03	136	O	0	11	Rew	horizontal	right	wrong	0	0	NA	NA
2020-11-04	108	X	0	13	Rew	horizontal	left	correct	0	0	NA	0
2020-11-04	108	X	0	13	Rew	horizontal	left	wrong	0	0	NA	NA
2020-11-04	atlas	X	0	13	Rew	vertical	top	correct	0	0	NA	0
2020-11-04	atlas	X	0	13	Rew	vertical	top	wrong	0	0	NA	NA
2020-11-04	142	X	0	14	Rew	vertical	bottom	correct	0	0	NA	0
2020-11-04	142	X	0	14	Rew	vertical	bottom	wrong	0	0	NA	NA
2020-11-04	111	X	0	15	Rew	horizontal	right	correct	0	0	NA	0
2020-11-04	111	X	0	15	Rew	horizontal	right	wrong	0	0	NA	NA
2020-11-05	115	X	0	16	Rew	vertical	top	correct	0	0	NA	0
2020-11-05	115	X	0	16	Rew	vertical	top	wrong	0	0	NA	NA
2020-11-05	116	O	0	16	Rew	horizontal	left	correct	0	0	NA	0
2020-11-05	116	O	0	16	Rew	horizontal	left	wrong	0	0	NA	NA
2020-11-05	119	X	0	16	Rew	horizontal	right	correct	0	0	NA	0
2020-11-05	119	X	0	16	Rew	horizontal	right	wrong	0	0	NA	NA
2020-11-05	125	O	0	16	Rew	vertical	bottom	correct	0	0	NA	0
2020-11-05	125	O	0	16	Rew	vertical	bottom	wrong	0	0	NA	NA
2020-11-05	128	X	0	16	Rew	vertical	top	correct	80	1	1	1
2020-11-05	128	X	0	16	Rew	vertical	top	wrong	0	0	NA	NA
2020-11-05	135	X	0	16	Rew	horizontal	left	correct	0	0	NA	0
2020-11-05	135	X	0	16	Rew	horizontal	left	wrong	0	0	NA	NA
2020-11-05	138	X	0	16	Rew	vertical	bottom	correct	0	0	NA	0
2020-11-05	138	X	0	16	Rew	vertical	bottom	wrong	0	0	NA	NA
2020-11-05	139	O	0	16	Rew	horizontal	left	correct	85	2	1	1
2020-11-05	139	O	0	16	Rew	horizontal	left	wrong	0	0	NA	NA
2020-11-05	142	X	0	16	Rew	horizontal	right	correct	0	0	NA	0
2020-11-05	142	X	0	16	Rew	horizontal	right	wrong	0	0	NA	NA
2020-11-05	151	X	0	16	Rew	vertical	bottom	correct	0	0	NA	0
2020-11-05	151	X	0	16	Rew	vertical	bottom	wrong	0	0	NA	NA
2020-11-05	94	O	0	16	Rew	horizontal	left	correct	0	0	NA	0
2020-11-05	94	O	0	16	Rew	horizontal	left	wrong	0	0	NA	NA
2020-11-05	ace	O	0	16	Rew	horizontal	right	correct	321	1	0	1
2020-11-05	ace	O	0	16	Rew	horizontal	right	wrong	28.8	2	NA	NA
2020-11-05	atlas	X	0	16	Rew	horizontal	left	correct	0	0	NA	0
2020-11-05	atlas	X	0	16	Rew	horizontal	left	wrong	0	0	NA	NA
2020-11-05	bepis	X	0	16	Rew	vertical	top	correct	0	0	NA	0
2020-11-05	bepis	X	0	16	Rew	vertical	top	wrong	0	0	NA	NA
2020-11-05	cloud	X	0	16	Rew	horizontal	right	correct	0	0	NA	0
2020-11-05	cloud	X	0	16	Rew	horizontal	right	wrong	0	0	NA	NA
2020-11-05	dora	O	0	16	Rew	vertical	bottom	correct	0	0	NA	0
2020-11-05	dora	O	0	16	Rew	vertical	bottom	wrong	0	0	NA	NA
2020-11-05	kamina	X	0	16	Rew	vertical	top	correct	0	0	NA	0
2020-11-05	kamina	X	0	16	Rew	vertical	top	wrong	0	0	NA	NA
2020-11-05	kogami	O	0	16	Rew	horizontal	right	correct	0	0	NA	0
2020-11-05	kogami	O	0	16	Rew	horizontal	right	wrong	0	0	NA	NA
2020-11-05	lancelot	X	0	16	Rew	horizontal	left	correct	0	0	NA	0
2020-11-05	lancelot	X	0	16	Rew	horizontal	left	wrong	0	0	NA	NA
2020-11-05	magnus	O	0	16	Rew	vertical	top	correct	0	0	NA	0
2020-11-05	magnus	O	0	16	Rew	vertical	top	wrong	0	0	NA	NA
2020-11-05	107	O	0	17	Rew	vertical	bottom	correct	0	0	NA	0
2020-11-05	107	O	0	17	Rew	vertical	bottom	wrong	0	0	NA	NA
2020-11-05	109	O	0	17	Rew	horizontal	left	correct	0	0	NA	0
2020-11-05	109	O	0	17	Rew	horizontal	left	wrong	0	0	NA	NA
2020-11-05	111	X	0	17	Rew	vertical	bottom	correct	0	0	NA	0
2020-11-05	111	X	0	17	Rew	vertical	bottom	wrong	0	0	NA	NA
2020-11-05	113	O	0	17	Rew	vertical	top	correct	0	0	NA	0
2020-11-05	113	O	0	17	Rew	vertical	top	wrong	0	0	NA	NA
2020-11-05	115	X	0	17	Rew	horizontal	left	correct	0	0	NA	0
2020-11-05	115	X	0	17	Rew	horizontal	left	wrong	0	0	NA	NA
2020-11-05	116	O	0	17	Rew	horizontal	right	correct	0	0	NA	0
2020-11-05	116	O	0	17	Rew	horizontal	right	wrong	0	0	NA	NA
2020-11-05	119	X	0	17	Rew	vertical	bottom	correct	0	0	NA	0
2020-11-05	119	X	0	17	Rew	vertical	bottom	wrong	0	0	NA	NA
2020-11-05	125	O	0	17	Rew	vertical	top	correct	0	0	NA	0
2020-11-05	125	O	0	17	Rew	vertical	top	wrong	0	0	NA	NA
2020-11-05	128	X	0	17	Rew	horizontal	right	correct	0	0	NA	0
2020-11-05	128	X	0	17	Rew	horizontal	right	wrong	0	0	NA	NA
2020-11-05	131	O	0	17	Rew	horizontal	left	correct	0	0	NA	0
2020-11-05	131	O	0	17	Rew	horizontal	left	wrong	0	0	NA	NA
2020-11-05	136	O	0	17	Rew	vertical	bottom	correct	0	0	NA	0
2020-11-05	136	O	0	17	Rew	vertical	bottom	wrong	0	0	NA	NA
2020-11-05	138	X	0	17	Rew	horizontal	left	correct	0	0	NA	0
2020-11-05	138	X	0	17	Rew	horizontal	left	wrong	0	0	NA	NA
2020-11-05	139	O	0	17	Rew	horizontal	right	correct	0	0	NA	0
2020-11-05	139	O	0	17	Rew	horizontal	right	wrong	0	0	NA	NA
2020-11-05	148	O	0	17	Rew	vertical	bottom	correct	0	0	NA	0
2020-11-05	148	O	0	17	Rew	vertical	bottom	wrong	0	0	NA	NA
2020-11-05	88	X	0	17	Rew	horizontal	left	correct	0	0	NA	0
2020-11-05	88	X	0	17	Rew	horizontal	left	wrong	0	0	NA	NA
2020-11-05	94	O	0	17	Rew	horizontal	right	correct	0	0	NA	0
2020-11-05	94	O	0	17	Rew	horizontal	right	wrong	0	0	NA	NA
2020-11-05	ace	O	0	17	Rew	horizontal	left	correct	0	0	NA	0
2020-11-05	ace	O	0	17	Rew	horizontal	left	wrong	0	0	NA	NA
2020-11-05	atlas	X	0	17	Rew	vertical	bottom	correct	0	0	NA	0
2020-11-05	atlas	X	0	17	Rew	vertical	bottom	wrong	0	0	NA	NA
2020-11-05	bane	O	0	17	Rew	vertical	top	correct	0	0	NA	0
2020-11-05	bane	O	0	17	Rew	vertical	top	wrong	0	0	NA	NA
2020-11-05	bepis	X	0	17	Rew	horizontal	left	correct	0	0	NA	0
2020-11-05	bepis	X	0	17	Rew	horizontal	left	wrong	0	0	NA	NA
2020-11-05	cloud	X	0	17	Rew	vertical	bottom	correct	0	0	NA	0
2020-11-05	cloud	X	0	17	Rew	vertical	bottom	wrong	0	0	NA	NA
2020-11-05	kamina	X	0	17	Rew	horizontal	right	correct	130	1	1	1
2020-11-05	kamina	X	0	17	Rew	horizontal	right	wrong	0	0	NA	NA
2020-11-05	kogami	O	0	17	Rew	horizontal	left	correct	0	0	NA	0
2020-11-05	kogami	O	0	17	Rew	horizontal	left	wrong	0	0	NA	NA
2020-11-05	lancelot	X	0	17	Rew	vertical	top	correct	0	0	NA	0
2020-11-05	lancelot	X	0	17	Rew	vertical	top	wrong	0	0	NA	NA
2020-11-05	magnus	O	0	17	Rew	vertical	bottom	correct	0	0	NA	0
2020-11-05	magnus	O	0	17	Rew	vertical	bottom	wrong	0	0	NA	NA
2020-11-05	101	X	0	18	Rew	vertical	bottom	correct	0	0	NA	0
2020-11-05	101	X	0	18	Rew	vertical	bottom	wrong	0	0	NA	NA
2020-11-05	107	O	0	18	Rew	horizontal	right	correct	0	0	NA	0
2020-11-05	107	O	0	18	Rew	horizontal	right	wrong	0	0	NA	NA
2020-11-05	108	X	0	18	Rew	horizontal	left	correct	363.2	1	1	1
2020-11-05	108	X	0	18	Rew	horizontal	left	wrong	0	0	NA	NA
2020-11-05	109	O	0	18	Rew	vertical	bottom	correct	0	0	NA	0
2020-11-05	109	O	0	18	Rew	vertical	bottom	wrong	0	0	NA	NA
2020-11-05	113	O	0	18	Rew	horizontal	left	correct	0	0	NA	0
2020-11-05	113	O	0	18	Rew	horizontal	left	wrong	0	0	NA	NA
2020-11-05	116	O	0	18	Rew	vertical	bottom	correct	0	0	NA	0
2020-11-05	116	O	0	18	Rew	vertical	bottom	wrong	0	0	NA	NA
2020-11-05	119	X	0	18	Rew	vertical	top	correct	0	0	NA	0
2020-11-05	119	X	0	18	Rew	vertical	top	wrong	0	0	NA	NA
2020-11-05	125	O	0	18	Rew	horizontal	right	correct	0	0	NA	0
2020-11-05	125	O	0	18	Rew	horizontal	right	wrong	0	0	NA	NA
2020-11-05	128	X	0	18	Rew	horizontal	left	correct	0	0	NA	0
2020-11-05	128	X	0	18	Rew	horizontal	left	wrong	0	0	NA	NA
2020-11-05	135	X	0	18	Rew	vertical	bottom	correct	90.6	4	1	1
2020-11-05	135	X	0	18	Rew	vertical	bottom	wrong	0	0	NA	NA
2020-11-05	136	O	0	18	Rew	horizontal	left	correct	0	0	NA	0
2020-11-05	136	O	0	18	Rew	horizontal	left	wrong	0	0	NA	NA
2020-11-05	138	X	0	18	Rew	horizontal	right	correct	0	0	NA	0
2020-11-05	138	X	0	18	Rew	horizontal	right	wrong	0	0	NA	NA
2020-11-05	139	O	0	18	Rew	vertical	top	correct	0	0	NA	0
2020-11-05	139	O	0	18	Rew	vertical	top	wrong	0	0	NA	NA
2020-11-05	142	X	0	18	Rew	vertical	bottom	correct	0	0	NA	0
2020-11-05	142	X	0	18	Rew	vertical	bottom	wrong	0	0	NA	NA
2020-11-05	148	O	0	18	Rew	horizontal	right	correct	0	0	NA	0
2020-11-05	148	O	0	18	Rew	horizontal	right	wrong	0	0	NA	NA
2020-11-05	88	X	0	18	Rew	horizontal	right	correct	0	0	NA	0
2020-11-05	88	X	0	18	Rew	horizontal	right	wrong	0	0	NA	NA
2020-11-05	94	O	0	18	Rew	vertical	top	correct	0	0	NA	0
2020-11-05	94	O	0	18	Rew	vertical	top	wrong	0	0	NA	NA
2020-11-05	ace	O	0	18	Rew	vertical	bottom	correct	0	0	NA	0
2020-11-05	ace	O	0	18	Rew	vertical	bottom	wrong	0	0	NA	NA
2020-11-05	atlas	X	0	18	Rew	vertical	top	correct	0	0	0	1
2020-11-05	atlas	X	0	18	Rew	vertical	top	wrong	291.2	2	NA	NA
2020-11-05	bane	O	0	18	Rew	horizontal	left	correct	0	0	NA	0
2020-11-05	bane	O	0	18	Rew	horizontal	left	wrong	0	0	NA	NA
2020-11-05	calcifer	O	0	18	Rew	vertical	bottom	correct	0	0	NA	0
2020-11-05	calcifer	O	0	18	Rew	vertical	bottom	wrong	0	0	NA	NA
2020-11-05	cloud	X	0	18	Rew	vertical	top	correct	0	0	NA	0
2020-11-05	cloud	X	0	18	Rew	vertical	top	wrong	0	0	NA	NA
2020-11-05	dora	O	0	18	Rew	horizontal	right	correct	0	0	NA	0
2020-11-05	dora	O	0	18	Rew	horizontal	right	wrong	0	0	NA	NA
2020-11-05	kamina	X	0	18	Rew	horizontal	left	correct	0	0	NA	0
2020-11-05	kamina	X	0	18	Rew	horizontal	left	wrong	0	0	NA	NA
2020-11-05	kogami	O	0	18	Rew	vertical	top	correct	0	0	NA	0
2020-11-05	kogami	O	0	18	Rew	vertical	top	wrong	0	0	NA	NA
2020-11-05	magnus	O	0	18	Rew	horizontal	left	correct	0	0	NA	0
2020-11-05	magnus	O	0	18	Rew	horizontal	left	wrong	0	0	NA	NA
2020-11-08	101	X	1	19	Rew	horizontal	right	correct	0	0	NA	0
2020-11-08	101	X	1	19	Rew	horizontal	right	wrong	0	0	NA	NA
2020-11-08	107	O	1	19	Rew	horizontal	left	correct	0	0	NA	0
2020-11-08	107	O	1	19	Rew	horizontal	left	wrong	0	0	NA	NA
2020-11-08	108	X	1	19	Ill	vertical	bottom	correct	10.4	1	NA	0
2020-11-08	108	X	1	19	Ill	vertical	bottom	wrong	4.4	1	NA	NA
2020-11-08	109	O	1	19	Ill	vertical	top	correct	0	0	NA	0
2020-11-08	109	O	1	19	Ill	vertical	top	wrong	0	0	NA	NA
2020-11-08	111	X	1	19	Rew	horizontal	left	correct	0	0	0	1
2020-11-08	111	X	1	19	Rew	horizontal	left	wrong	1.4	1	NA	NA
2020-11-08	113	O	1	19	Ext	horizontal	right	correct	0	0	NA	0
2020-11-08	113	O	1	19	Ext	horizontal	right	wrong	0	0	NA	NA
2020-11-08	115	X	1	19	Rew	vertical	bottom	correct	0	0	NA	0
2020-11-08	115	X	1	19	Rew	vertical	bottom	wrong	0	0	NA	NA
2020-11-08	116	O	1	19	Rew	vertical	top	correct	0	0	NA	0
2020-11-08	116	O	1	19	Rew	vertical	top	wrong	0	0	NA	NA
2020-11-08	119	X	1	19	Rew	horizontal	right	correct	0	0	0	1
2020-11-08	119	X	1	19	Rew	horizontal	right	wrong	7.4	3	NA	NA
2020-11-08	128	X	1	19	Rew	vertical	top	correct	0	0	NA	0
2020-11-08	128	X	1	19	Rew	vertical	top	wrong	0	0	NA	NA
2020-11-08	131	O	1	19	Ext	vertical	bottom	correct	0	0	NA	0
2020-11-08	131	O	1	19	Ext	vertical	bottom	wrong	0	0	NA	NA
2020-11-08	135	X	1	19	Rew	horizontal	left	correct	79.4	1	1	1
2020-11-08	135	X	1	19	Rew	horizontal	left	wrong	0	0	NA	NA
2020-11-08	135	X	1	19	Rew	horizontal	left	correct	0	0	NA	0
2020-11-08	135	X	1	19	Rew	horizontal	left	wrong	0	0	NA	NA
2020-11-08	138	X	1	19	Rew	vertical	top	correct	0	0	NA	0
2020-11-08	138	X	1	19	Rew	vertical	top	wrong	0	0	NA	NA
2020-11-08	139	O	1	19	Ill	vertical	bottom	correct	0	0	0	1
2020-11-08	139	O	1	19	Ill	vertical	bottom	wrong	15.2	1	NA	NA
2020-11-08	142	X	1	19	Ext	horizontal	right	correct	0	0	NA	0
2020-11-08	142	X	1	19	Ext	horizontal	right	wrong	0	0	NA	NA
2020-11-08	148	O	1	19	Rew	horizontal	left	correct	0	0	NA	0
2020-11-08	148	O	1	19	Rew	horizontal	left	wrong	0	0	NA	NA
2020-11-08	151	X	1	19	Rew	vertical	bottom	correct	0	0	NA	0
2020-11-08	151	X	1	19	Rew	vertical	bottom	wrong	0	0	NA	NA
2020-11-05	113	O	0	16	Rew	vertical	bottom	correct	0	0	NA	0
2020-11-05	113	O	0	16	Rew	vertical	bottom	wrong	0	0	NA	NA
2020-11-05	88	X	0	16	Rew	vertical	bottom	correct	0	0	NA	0
2020-11-05	88	X	0	16	Rew	vertical	bottom	wrong	0	0	NA	NA
2020-11-05	101	X	0	17	Rew	vertical	top	correct	0	0	NA	0
2020-11-05	101	X	0	17	Rew	vertical	top	wrong	0	0	NA	NA
2020-11-05	135	X	0	17	Rew	vertical	top	correct	0	0	NA	0
2020-11-05	135	X	0	17	Rew	vertical	top	wrong	0	0	NA	NA
2020-11-05	calcifer	O	0	17	Rew	horizontal	right	correct	0	0	NA	0
2020-11-05	calcifer	O	0	17	Rew	horizontal	right	wrong	0	0	NA	NA
2020-11-05	115	X	0	18	Rew	horizontal	right	correct	0	0	NA	0
2020-11-05	115	X	0	18	Rew	horizontal	right	wrong	0	0	NA	NA
2020-11-05	151	X	0	18	Rew	horizontal	left	correct	0	0	NA	0
2020-11-05	151	X	0	18	Rew	horizontal	left	wrong	0	0	NA	NA
2020-11-05	lancelot	X	0	18	Rew	vertical	bottom	correct	0	0	NA	0
2020-11-05	lancelot	X	0	18	Rew	vertical	bottom	wrong	0	0	NA	NA
2020-11-08	107	O	1	20	Ill	vertical	bottom	correct	1.2	1	1	1
2020-11-08	107	O	1	20	Ill	vertical	bottom	wrong	0	0	NA	NA
2020-11-08	108	X	1	20	Rew	vertical	top	correct	143.8	2	1	1
2020-11-08	108	X	1	20	Rew	vertical	top	wrong	0	0	NA	NA
2020-11-08	109	O	1	20	Rew	horizontal	left	correct	0	0	NA	0
2020-11-08	109	O	1	20	Rew	horizontal	left	wrong	0	0	NA	NA
2020-11-08	111	X	1	20	Ext	horizontal	right	correct	0	0	NA	0
2020-11-08	111	X	1	20	Ext	horizontal	right	wrong	0	0	NA	NA
2020-11-08	113	O	1	20	Ext	vertical	bottom	correct	0	0	NA	0
2020-11-08	113	O	1	20	Ext	vertical	bottom	wrong	0	0	NA	NA
2020-11-08	115	X	1	20	Rew	vertical	top	correct	0	0	NA	0
2020-11-08	115	X	1	20	Rew	vertical	top	wrong	0	0	NA	NA
2020-11-08	116	O	1	20	Ext	horizontal	right	correct	0	0	NA	0
2020-11-08	116	O	1	20	Ext	horizontal	right	wrong	0	0	NA	NA
2020-11-08	119	X	1	20	Rew	horizontal	left	correct	0	0	NA	0
2020-11-08	119	X	1	20	Rew	horizontal	left	wrong	0	0	NA	NA
2020-11-08	125	O	1	20	Rew	vertical	top	correct	0	0	NA	0
2020-11-08	125	O	1	20	Rew	vertical	top	wrong	0	0	NA	NA
2020-11-08	128	X	1	20	Rew	vertical	bottom	correct	0	0	NA	0
2020-11-08	128	X	1	20	Rew	vertical	bottom	wrong	0	0	NA	NA
2020-11-08	135	X	1	20	Ext	horizontal	right	correct	0	0	NA	0
2020-11-08	135	X	1	20	Ext	horizontal	right	wrong	0	0	NA	NA
2020-11-08	136	O	1	20	Rew	vertical	top	correct	0	0	NA	0
2020-11-08	136	O	1	20	Rew	vertical	top	wrong	0	0	NA	NA
2020-11-08	138	X	1	20	Ill	vertical	bottom	correct	0	0	NA	0
2020-11-08	138	X	1	20	Ill	vertical	bottom	wrong	0	0	NA	NA
2020-11-08	139	O	1	20	Rew	horizontal	right	correct	0	0	NA	0
2020-11-08	139	O	1	20	Rew	horizontal	right	wrong	0	0	NA	NA
2020-11-08	142	X	1	20	Rew	horizontal	left	correct	0	0	NA	0
2020-11-08	142	X	1	20	Rew	horizontal	left	wrong	0	0	NA	NA
2020-11-08	148	O	1	20	Rew	vertical	bottom	correct	188.2	3	1	1
2020-11-08	148	O	1	20	Rew	vertical	bottom	wrong	0	0	NA	NA
2020-11-08	151	X	1	20	Rew	vertical	top	correct	0	0	NA	0
2020-11-08	151	X	1	20	Rew	vertical	top	wrong	0	0	NA	NA
2020-11-08	88	X	1	20	Ext	vertical	bottom	correct	0	0	NA	0
2020-11-08	88	X	1	20	Ext	vertical	bottom	wrong	0	0	NA	NA
2020-11-08	94	O	1	20	Rew	horizontal	right	correct	0	0	NA	0
2020-11-08	94	O	1	20	Rew	horizontal	right	wrong	0	0	NA	NA
2020-11-08	ace	O	1	20	Rew	horizontal	left	correct	0	0	NA	0
2020-11-08	ace	O	1	20	Rew	horizontal	left	wrong	0	0	NA	NA
2020-11-08	bane	O	1	20	Ext	vertical	bottom	correct	0	0	NA	0
2020-11-08	bane	O	1	20	Ext	vertical	bottom	wrong	0	0	NA	NA
2020-11-08	bepis	X	1	20	Rew	vertical	top	correct	0	0	NA	0
2020-11-08	bepis	X	1	20	Rew	vertical	top	wrong	0	0	NA	NA
2020-11-08	calcifer	O	1	20	Rew	horizontal	right	correct	0	0	NA	0
2020-11-08	calcifer	O	1	20	Rew	horizontal	right	wrong	0	0	NA	NA
2020-11-08	cloud	X	1	20	Rew	horizontal	left	correct	0	0	NA	0
2020-11-08	cloud	X	1	20	Rew	horizontal	left	wrong	0	0	NA	NA
2020-11-08	dora	O	1	20	Ill	vertical	top	correct	0	0	NA	0
2020-11-08	dora	O	1	20	Ill	vertical	top	wrong	0	0	NA	NA
2020-11-08	kamina	X	1	20	Ill	vertical	bottom	correct	0	0	NA	0
2020-11-08	kamina	X	1	20	Ill	vertical	bottom	wrong	0	0	NA	NA
2020-11-08	kogami	O	1	20	Rew	horizontal	left	correct	0	0	NA	0
2020-11-08	kogami	O	1	20	Rew	horizontal	left	wrong	0	0	NA	NA
2020-11-08	lancelot	X	1	20	Ext	horizontal	right	correct	0	0	NA	0
2020-11-08	lancelot	X	1	20	Ext	horizontal	right	wrong	0	0	NA	NA
2020-11-08	magnus	O	1	20	Ext	vertical	top	correct	0	0	NA	0
2020-11-08	magnus	O	1	20	Ext	vertical	top	wrong	0	0	NA	NA
2020-11-08	101	X	1	21	Ext	vertical	bottom	correct	0	0	NA	0
2020-11-08	101	X	1	21	Ext	vertical	bottom	wrong	0	0	NA	NA
2020-11-08	108	X	1	21	Rew	horizontal	left	correct	0	0	NA	0
2020-11-08	108	X	1	21	Rew	horizontal	left	wrong	0	0	NA	NA
2020-11-08	109	O	1	21	Rew	horizontal	right	correct	0	0	NA	0
2020-11-08	109	O	1	21	Rew	horizontal	right	wrong	0	0	NA	NA
2020-11-08	111	X	1	21	Ill	vertical	bottom	correct	0	0	NA	0
2020-11-08	111	X	1	21	Ill	vertical	bottom	wrong	0	0	NA	NA
2020-11-08	113	O	1	21	Rew	vertical	top	correct	0	0	NA	0
2020-11-08	113	O	1	21	Rew	vertical	top	wrong	0	0	NA	NA
2020-11-08	115	X	1	21	Ext	horizontal	right	correct	0	0	NA	0
2020-11-08	115	X	1	21	Ext	horizontal	right	wrong	0	0	NA	NA
2020-11-08	116	O	1	21	Ill	horizontal	left	correct	0	0	NA	0
2020-11-08	116	O	1	21	Ill	horizontal	left	wrong	0	0	NA	NA
2020-11-08	119	X	1	21	Rew	vertical	top	correct	0	0	NA	0
2020-11-08	119	X	1	21	Rew	vertical	top	wrong	0	0	NA	NA
2020-11-08	125	O	1	21	Rew	vertical	bottom	correct	0	0	NA	0
2020-11-08	125	O	1	21	Rew	vertical	bottom	wrong	0	0	NA	NA
2020-11-08	128	X	1	21	Ill	horizontal	left	correct	0	0	0	1
2020-11-08	128	X	1	21	Ill	horizontal	left	wrong	1.6	1	NA	NA
2020-11-08	131	O	1	21	Rew	horizontal	right	correct	0	0	NA	0
2020-11-08	131	O	1	21	Rew	horizontal	right	wrong	0	0	NA	NA
2020-11-08	136	O	1	21	Rew	vertical	bottom	correct	0	0	NA	0
2020-11-08	136	O	1	21	Rew	vertical	bottom	wrong	0	0	NA	NA
2020-11-08	138	X	1	21	Rew	horizontal	right	correct	0	0	NA	0
2020-11-08	138	X	1	21	Rew	horizontal	right	wrong	0	0	NA	NA
2020-11-08	139	O	1	21	Rew	horizontal	left	correct	86.8	1	1	1
2020-11-08	139	O	1	21	Rew	horizontal	left	wrong	0	0	NA	NA
2020-11-08	142	X	1	21	Rew	vertical	bottom	correct	0	0	NA	0
2020-11-08	142	X	1	21	Rew	vertical	bottom	wrong	0	0	NA	NA
2020-11-08	148	O	1	21	Rew	vertical	top	correct	0	0	NA	0
2020-11-08	148	O	1	21	Rew	vertical	top	wrong	0	0	NA	NA
2020-11-08	151	X	1	21	Rew	horizontal	left	correct	0	0	NA	0
2020-11-08	151	X	1	21	Rew	horizontal	left	wrong	0	0	NA	NA
2020-11-08	88	X	1	21	Rew	horizontal	right	correct	0	0	NA	0
2020-11-08	88	X	1	21	Rew	horizontal	right	wrong	0	0	NA	NA
2020-11-08	94	O	1	21	Rew	horizontal	left	correct	0	0	NA	0
2020-11-08	94	O	1	21	Rew	horizontal	left	wrong	0	0	NA	NA
2020-11-08	ace	O	1	21	Rew	horizontal	right	correct	0	0	NA	0
2020-11-08	ace	O	1	21	Rew	horizontal	right	wrong	0	0	NA	NA
2020-11-08	atlas	X	1	21	Rew	vertical	bottom	correct	0	0	NA	0
2020-11-08	atlas	X	1	21	Rew	vertical	bottom	wrong	0	0	NA	NA
2020-11-08	bepis	X	1	21	Ill	horizontal	right	correct	0	0	0	1
2020-11-08	bepis	X	1	21	Ill	horizontal	right	wrong	14	2	NA	NA
2020-11-08	calcifer	O	1	21	Rew	horizontal	left	correct	0	0	NA	0
2020-11-08	calcifer	O	1	21	Rew	horizontal	left	wrong	0	0	NA	NA
2020-11-08	cloud	X	1	21	Rew	vertical	top	correct	0	0	NA	0
2020-11-08	cloud	X	1	21	Rew	vertical	top	wrong	0	0	NA	NA
2020-11-08	dora	O	1	21	Ext	vertical	bottom	correct	0	0	NA	0
2020-11-08	dora	O	1	21	Ext	vertical	bottom	wrong	0	0	NA	NA
2020-11-08	kamina	X	1	21	Ill	horizontal	left	correct	0	0	NA	0
2020-11-08	kamina	X	1	21	Ill	horizontal	left	wrong	0	0	NA	NA
2020-11-08	kogami	O	1	21	Rew	horizontal	right	correct	79	1	1	1
2020-11-08	kogami	O	1	21	Rew	horizontal	right	wrong	0	0	NA	NA
2020-11-08	lancelot	X	1	21	Rew	vertical	top	correct	0	0	NA	0
2020-11-08	lancelot	X	1	21	Rew	vertical	top	wrong	0	0	NA	NA
2020-11-08	magnus	O	1	21	Rew	vertical	bottom	correct	0	0	NA	0
2020-11-08	magnus	O	1	21	Rew	vertical	bottom	wrong	0	0	NA	NA
2020-11-09	101	X	1	22	Ext	vertical	top	correct	0	0	NA	0
2020-11-09	101	X	1	22	Ext	vertical	top	wrong	0	0	NA	NA
2020-11-09	107	O	1	22	Ext	horizontal	left	correct	0	0	NA	0
2020-11-09	107	O	1	22	Ext	horizontal	left	wrong	0	0	NA	NA
2020-11-09	109	O	1	22	Rew	vertical	bottom	correct	0	0	NA	0
2020-11-09	109	O	1	22	Rew	vertical	bottom	wrong	0	0	NA	NA
2020-11-09	111	X	1	22	Rew	vertical	top	correct	0	0	NA	0
2020-11-09	111	X	1	22	Rew	vertical	top	wrong	0	0	NA	NA
2020-11-09	113	O	1	22	Rew	horizontal	right	correct	0	0	NA	0
2020-11-09	113	O	1	22	Rew	horizontal	right	wrong	0	0	NA	NA
2020-11-09	115	X	1	22	Ill	horizontal	left	correct	0	0	NA	0
2020-11-09	115	X	1	22	Ill	horizontal	left	wrong	0	0	NA	NA
2020-11-09	116	O	1	22	Rew	vertical	top	correct	0	0	NA	0
2020-11-09	116	O	1	22	Rew	vertical	top	wrong	0	0	NA	NA
2020-11-09	119	X	1	22	Rew	vertical	bottom	correct	0	0	NA	0
2020-11-09	119	X	1	22	Rew	vertical	bottom	wrong	0	0	NA	NA
2020-11-09	125	O	1	22	Rew	horizontal	left	correct	0	0	NA	0
2020-11-09	125	O	1	22	Rew	horizontal	left	wrong	0	0	NA	NA
2020-11-09	128	X	1	22	Rew	horizontal	right	correct	95	2	1	1
2020-11-09	128	X	1	22	Rew	horizontal	right	wrong	8.2	1	NA	NA
2020-11-09	131	O	1	22	Rew	vertical	top	correct	0	0	NA	0
2020-11-09	131	O	1	22	Rew	vertical	top	wrong	0	0	NA	NA
2020-11-09	135	X	1	22	Rew	vertical	bottom	correct	0	0	NA	0
2020-11-09	135	X	1	22	Rew	vertical	bottom	wrong	0	0	NA	NA
2020-11-09	138	X	1	22	Rew	horizontal	left	correct	0	0	NA	0
2020-11-09	138	X	1	22	Rew	horizontal	left	wrong	0	0	NA	NA
2020-11-09	139	O	1	22	Ill	vertical	bottom	correct	0	0	NA	0
2020-11-09	139	O	1	22	Ill	vertical	bottom	wrong	0	0	NA	NA
2020-11-09	142	X	1	22	Rew	vertical	top	correct	0	0	NA	0
2020-11-09	142	X	1	22	Rew	vertical	top	wrong	0	0	NA	NA
2020-11-09	148	O	1	22	Rew	horizontal	left	correct	0	0	NA	0
2020-11-09	148	O	1	22	Rew	horizontal	left	wrong	0	0	NA	NA
2020-11-09	151	X	1	22	Rew	horizontal	right	correct	0	0	NA	0
2020-11-09	151	X	1	22	Rew	horizontal	right	wrong	0	0	NA	NA
2020-11-09	88	X	1	22	Rew	horizontal	left	correct	0	0	NA	0
2020-11-09	88	X	1	22	Rew	horizontal	left	wrong	0	0	NA	NA
2020-11-09	94	O	1	22	Rew	vertical	bottom	correct	0	0	NA	0
2020-11-09	94	O	1	22	Rew	vertical	bottom	wrong	0	0	NA	NA
2020-11-09	ace	O	1	22	Ill	vertical	bottom	correct	0	0	NA	0
2020-11-09	ace	O	1	22	Ill	vertical	bottom	wrong	0	0	NA	NA
2020-11-09	atlas	X	1	22	Ill	vertical	top	correct	0	0	NA	0
2020-11-09	atlas	X	1	22	Ill	vertical	top	wrong	0	0	NA	NA
2020-11-09	bepis	X	1	22	Rew	horizontal	left	correct	0	0	NA	0
2020-11-09	bepis	X	1	22	Rew	horizontal	left	wrong	0	0	NA	NA
2020-11-09	calcifer	O	1	22	Ill	vertical	top	correct	0	0	NA	0
2020-11-09	calcifer	O	1	22	Ill	vertical	top	wrong	0	0	NA	NA
2020-11-09	cloud	X	1	22	Rew	vertical	bottom	correct	0	0	NA	0
2020-11-09	cloud	X	1	22	Rew	vertical	bottom	wrong	0	0	NA	NA
2020-11-09	dora	O	1	22	Rew	horizontal	left	correct	0	0	NA	0
2020-11-09	dora	O	1	22	Rew	horizontal	left	wrong	0	0	NA	NA
2020-11-09	kamina	X	1	22	Rew	horizontal	right	correct	0	0	NA	0
2020-11-09	kamina	X	1	22	Rew	horizontal	right	wrong	0	0	NA	NA
2020-11-09	kogami	O	1	22	Ill	vertical	top	correct	0	0	NA	0
2020-11-09	kogami	O	1	22	Ill	vertical	top	wrong	0	0	NA	NA
2020-11-09	lancelot	X	1	22	Rew	vertical	bottom	correct	0	0	NA	0
2020-11-09	lancelot	X	1	22	Rew	vertical	bottom	wrong	0	0	NA	NA
2020-11-09	magnus	O	1	22	Rew	horizontal	right	correct	156.4	2	1	1
2020-11-09	magnus	O	1	22	Rew	horizontal	right	wrong	0	0	NA	NA
2020-11-09	101	X	1	23	Rew	horizontal	left	correct	0	0	NA	0
2020-11-09	101	X	1	23	Rew	horizontal	left	wrong	0	0	NA	NA
2020-11-09	107	O	1	23	Rew	horizontal	right	correct	0	0	NA	0
2020-11-09	107	O	1	23	Rew	horizontal	right	wrong	0	0	NA	NA
2020-11-09	108	X	1	23	Ext	vertical	bottom	correct	0	0	NA	0
2020-11-09	108	X	1	23	Ext	vertical	bottom	wrong	0	0	NA	NA
2020-11-09	109	O	1	23	Rew	vertical	top	correct	0	0	NA	0
2020-11-09	109	O	1	23	Rew	vertical	top	wrong	0	0	NA	NA
2020-11-09	111	X	1	23	Ill	horizontal	right	correct	0	0	0	1
2020-11-09	111	X	1	23	Ill	horizontal	right	wrong	3.8	1	NA	NA
2020-11-09	113	O	1	23	Ext	horizontal	left	correct	0	0	NA	0
2020-11-09	113	O	1	23	Ext	horizontal	left	wrong	0	0	NA	NA
2020-11-09	115	X	1	23	Ext	vertical	top	correct	0	0	NA	0
2020-11-09	115	X	1	23	Ext	vertical	top	wrong	0	0	NA	NA
2020-11-09	116	O	1	23	Rew	vertical	bottom	correct	0	0	NA	0
2020-11-09	116	O	1	23	Rew	vertical	bottom	wrong	0	0	NA	NA
2020-11-09	119	X	1	23	Ill	horizontal	left	correct	0	0	NA	0
2020-11-09	119	X	1	23	Ill	horizontal	left	wrong	0	0	NA	NA
2020-11-09	125	O	1	23	Rew	horizontal	right	correct	0	0	NA	0
2020-11-09	125	O	1	23	Rew	horizontal	right	wrong	0	0	NA	NA
2020-11-08	88	X	1	19	Ext	vertical	top	correct	0	0	NA	0
2020-11-08	88	X	1	19	Ext	vertical	top	wrong	0	0	NA	NA
2020-11-08	101	X	1	20	Rew	horizontal	left	correct	0	0	NA	0
2020-11-08	101	X	1	20	Rew	horizontal	left	wrong	0	0	NA	NA
2020-11-08	131	O	1	20	Rew	horizontal	left	correct	0	0	NA	0
2020-11-08	131	O	1	20	Rew	horizontal	left	wrong	0	0	NA	NA
2020-11-08	atlas	X	1	20	Rew	horizontal	right	correct	0	0	NA	0
2020-11-08	atlas	X	1	20	Rew	horizontal	right	wrong	0	0	NA	NA
2020-11-08	107	O	1	21	Rew	vertical	top	correct	0	0	NA	0
2020-11-08	107	O	1	21	Rew	vertical	top	wrong	0	0	NA	NA
2020-11-08	135	X	1	21	Rew	vertical	top	correct	0	0	NA	0
2020-11-08	135	X	1	21	Rew	vertical	top	wrong	0	0	NA	NA
2020-11-08	bane	O	1	21	Ill	vertical	top	correct	0	0	NA	0
2020-11-08	bane	O	1	21	Ill	vertical	top	wrong	0	0	NA	NA
2020-11-09	108	X	1	22	Ext	horizontal	right	correct	0	0	NA	0
2020-11-09	108	X	1	22	Ext	horizontal	right	wrong	0	0	NA	NA
2020-11-09	136	O	1	22	Rew	horizontal	right	correct	0	0	NA	0
2020-11-09	136	O	1	22	Rew	horizontal	right	wrong	0	0	NA	NA
2020-11-09	131	O	1	23	Rew	vertical	bottom	correct	0	0	NA	0
2020-11-09	131	O	1	23	Rew	vertical	bottom	wrong	0	0	NA	NA
2020-11-09	135	X	1	23	Rew	horizontal	right	correct	0	0	NA	0
2020-11-09	135	X	1	23	Rew	horizontal	right	wrong	0	0	NA	NA
2020-11-09	136	O	1	23	Rew	horizontal	left	correct	0	0	NA	0
2020-11-09	136	O	1	23	Rew	horizontal	left	wrong	0	0	NA	NA
2020-11-09	138	X	1	23	Rew	vertical	bottom	correct	0	0	NA	0
2020-11-09	138	X	1	23	Rew	vertical	bottom	wrong	0	0	NA	NA
2020-11-09	139	O	1	23	Rew	vertical	top	correct	0	0	NA	0
2020-11-09	139	O	1	23	Rew	vertical	top	wrong	0	0	NA	NA
2020-11-09	142	X	1	23	Rew	horizontal	left	correct	0	0	NA	0
2020-11-09	142	X	1	23	Rew	horizontal	left	wrong	0	0	NA	NA
2020-11-09	148	O	1	23	Rew	horizontal	right	correct	0	0	NA	0
2020-11-09	148	O	1	23	Rew	horizontal	right	wrong	0	0	NA	NA
2020-11-09	151	X	1	23	Ill	vertical	bottom	correct	0	0	NA	0
2020-11-09	151	X	1	23	Ill	vertical	bottom	wrong	0	0	NA	NA
2020-11-09	88	X	1	23	Rew	vertical	bottom	correct	0	0	0	1
2020-11-09	88	X	1	23	Rew	vertical	bottom	wrong	3.4	1	NA	NA
2020-11-09	94	O	1	23	Rew	vertical	top	correct	0	0	NA	0
2020-11-09	94	O	1	23	Rew	vertical	top	wrong	0	0	NA	NA
2020-11-09	ace	O	1	23	Rew	vertical	top	correct	0	0	NA	0
2020-11-09	ace	O	1	23	Rew	vertical	top	wrong	0	0	NA	NA
2020-11-09	atlas	X	1	23	Rew	horizontal	right	correct	0	0	NA	0
2020-11-09	atlas	X	1	23	Rew	horizontal	right	wrong	0	0	NA	NA
2020-11-09	bepis	X	1	23	Rew	vertical	top	correct	0	0	NA	0
2020-11-09	bepis	X	1	23	Rew	vertical	top	wrong	0	0	NA	NA
2020-11-09	calcifer	O	1	23	Ext	vertical	bottom	correct	0	0	0	1
2020-11-09	calcifer	O	1	23	Ext	vertical	bottom	wrong	37.4	1	NA	NA
2020-11-09	cloud	X	1	23	Rew	horizontal	left	correct	0	0	NA	0
2020-11-09	cloud	X	1	23	Rew	horizontal	left	wrong	0	0	NA	NA
2020-11-09	dora	O	1	23	Rew	horizontal	right	correct	0	0	NA	0
2020-11-09	dora	O	1	23	Rew	horizontal	right	wrong	0	0	NA	NA
2020-11-09	kamina	X	1	23	Rew	vertical	top	correct	0	0	NA	0
2020-11-09	kamina	X	1	23	Rew	vertical	top	wrong	0	0	NA	NA
2020-11-09	kogami	O	1	23	Rew	vertical	bottom	correct	0	0	NA	0
2020-11-09	kogami	O	1	23	Rew	vertical	bottom	wrong	0	0	NA	NA
2020-11-09	lancelot	X	1	23	Rew	horizontal	right	correct	0	0	NA	0
2020-11-09	lancelot	X	1	23	Rew	horizontal	right	wrong	0	0	NA	NA
2020-11-09	magnus	O	1	23	Ext	horizontal	left	correct	0	0	NA	0
2020-11-09	magnus	O	1	23	Ext	horizontal	left	wrong	0	0	NA	NA
2020-11-09	101	X	1	24	Ill	horizontal	right	correct	0	0	NA	0
2020-11-09	101	X	1	24	Ill	horizontal	right	wrong	0	0	NA	NA
2020-11-09	107	O	1	24	Ill	vertical	bottom	correct	0	0	NA	0
2020-11-09	107	O	1	24	Ill	vertical	bottom	wrong	0	0	NA	NA
2020-11-09	109	O	1	24	Rew	horizontal	right	correct	0	0	NA	0
2020-11-09	109	O	1	24	Rew	horizontal	right	wrong	0	0	NA	NA
2020-11-09	111	X	1	24	Rew	horizontal	left	correct	0	0	NA	0
2020-11-09	111	X	1	24	Rew	horizontal	left	wrong	0	0	NA	NA
2020-11-09	113	O	1	24	Rew	vertical	top	correct	0	0	NA	0
2020-11-09	113	O	1	24	Rew	vertical	top	wrong	0	0	NA	NA
2020-11-09	115	X	1	24	Ill	vertical	bottom	correct	0	0	NA	0
2020-11-09	115	X	1	24	Ill	vertical	bottom	wrong	0	0	NA	NA
2020-11-09	116	O	1	24	Rew	horizontal	left	correct	0	0	NA	0
2020-11-09	116	O	1	24	Rew	horizontal	left	wrong	0	0	NA	NA
2020-11-09	119	X	1	24	Ill	horizontal	right	correct	32	1	1	1
2020-11-09	119	X	1	24	Ill	horizontal	right	wrong	0	0	NA	NA
2020-11-09	125	O	1	24	Rew	vertical	top	correct	0	0	NA	0
2020-11-09	125	O	1	24	Rew	vertical	top	wrong	0	0	NA	NA
2020-11-09	128	X	1	24	Ext	vertical	bottom	correct	0	0	NA	0
2020-11-09	128	X	1	24	Ext	vertical	bottom	wrong	0	0	NA	NA
2020-11-09	131	O	1	24	Rew	horizontal	right	correct	0	0	0	1
2020-11-09	131	O	1	24	Rew	horizontal	right	wrong	2	1	NA	NA
2020-11-09	136	O	1	24	Ext	vertical	bottom	correct	0	0	NA	0
2020-11-09	136	O	1	24	Ext	vertical	bottom	wrong	0	0	NA	NA
2020-11-09	138	X	1	24	Rew	vertical	top	correct	0	0	NA	0
2020-11-09	138	X	1	24	Rew	vertical	top	wrong	0	0	NA	NA
2020-11-09	139	O	1	24	Ext	horizontal	left	correct	0	0	NA	0
2020-11-09	139	O	1	24	Ext	horizontal	left	wrong	0	0	NA	NA
2020-11-09	142	X	1	24	Rew	horizontal	right	correct	0	0	NA	0
2020-11-09	142	X	1	24	Rew	horizontal	right	wrong	0	0	NA	NA
2020-11-09	148	O	1	24	Rew	vertical	bottom	correct	0	0	NA	0
2020-11-09	148	O	1	24	Rew	vertical	bottom	wrong	0	0	NA	NA
2020-11-09	151	X	1	24	Ill	vertical	top	correct	7.8	1	1	1
2020-11-09	151	X	1	24	Ill	vertical	top	wrong	0	0	NA	NA
2020-11-09	88	X	1	24	Rew	vertical	top	correct	0	0	NA	0
2020-11-09	88	X	1	24	Rew	vertical	top	wrong	0	0	NA	NA
2020-11-09	94	O	1	24	Rew	horizontal	left	correct	0	0	NA	0
2020-11-09	94	O	1	24	Rew	horizontal	left	wrong	0	0	NA	NA
2020-11-09	ace	O	1	24	Ill	horizontal	right	correct	0	0	NA	0
2020-11-09	ace	O	1	24	Ill	horizontal	right	wrong	0	0	NA	NA
2020-11-09	atlas	X	1	24	Ill	horizontal	left	correct	0	0	0	1
2020-11-09	atlas	X	1	24	Ill	horizontal	left	wrong	15.2	1	NA	NA
2020-11-09	bane	O	1	24	Rew	vertical	top	correct	0	0	NA	0
2020-11-09	bane	O	1	24	Rew	vertical	top	wrong	0	0	NA	NA
2020-11-09	calcifer	O	1	24	Rew	horizontal	left	correct	0	0	NA	0
2020-11-09	calcifer	O	1	24	Rew	horizontal	left	wrong	0	0	NA	NA
2020-11-09	cloud	X	1	24	Rew	horizontal	right	correct	0	0	NA	0
2020-11-09	cloud	X	1	24	Rew	horizontal	right	wrong	0	0	NA	NA
2020-11-09	dora	O	1	24	Rew	vertical	top	correct	0	0	NA	0
2020-11-09	dora	O	1	24	Rew	vertical	top	wrong	0	0	NA	NA
2020-11-09	kamina	X	1	24	Ext	vertical	bottom	correct	0	0	NA	0
2020-11-09	kamina	X	1	24	Ext	vertical	bottom	wrong	0	0	NA	NA
2020-11-09	kogami	O	1	24	Rew	horizontal	right	correct	0	0	0	1
2020-11-09	kogami	O	1	24	Rew	horizontal	right	wrong	12.8	1	NA	NA
2020-11-09	lancelot	X	1	24	Ext	horizontal	left	correct	0	0	NA	0
2020-11-09	lancelot	X	1	24	Ext	horizontal	left	wrong	0	0	NA	NA
2020-11-09	magnus	O	1	24	Ext	vertical	bottom	correct	0	0	NA	0
2020-11-09	magnus	O	1	24	Ext	vertical	bottom	wrong	0	0	NA	NA
2020-11-10	101	X	1	25	Ill	vertical	bottom	correct	0	0	NA	0
2020-11-10	101	X	1	25	Ill	vertical	bottom	wrong	0	0	NA	NA
2020-11-10	107	O	1	25	Rew	vertical	top	correct	0	0	NA	0
2020-11-10	107	O	1	25	Rew	vertical	top	wrong	0	0	NA	NA
2020-11-10	108	X	1	25	Rew	horizontal	right	correct	0	0	NA	0
2020-11-10	108	X	1	25	Rew	horizontal	right	wrong	0	0	NA	NA
2020-11-10	111	X	1	25	Rew	vertical	top	correct	0	0	NA	0
2020-11-10	111	X	1	25	Rew	vertical	top	wrong	0	0	NA	NA
2020-11-10	113	O	1	25	Rew	vertical	bottom	correct	0	0	NA	0
2020-11-10	113	O	1	25	Rew	vertical	bottom	wrong	0	0	NA	NA
2020-11-10	115	X	1	25	Rew	horizontal	left	correct	0	0	NA	0
2020-11-10	115	X	1	25	Rew	horizontal	left	wrong	0	0	NA	NA
2020-11-10	116	O	1	25	Rew	horizontal	right	correct	251.4	2	1	1
2020-11-10	116	O	1	25	Rew	horizontal	right	wrong	0	0	NA	NA
2020-11-10	119	X	1	25	Rew	vertical	top	correct	0	0	NA	0
2020-11-10	119	X	1	25	Rew	vertical	top	wrong	0	0	NA	NA
2020-11-10	125	O	1	25	Ill	vertical	bottom	correct	0	0	NA	0
2020-11-10	125	O	1	25	Ill	vertical	bottom	wrong	0	0	NA	NA
2020-11-10	128	X	1	25	Ill	horizontal	right	correct	0	0	NA	0
2020-11-10	128	X	1	25	Ill	horizontal	right	wrong	0	0	NA	NA
2020-11-10	131	O	1	25	Ext	horizontal	left	correct	0	0	NA	0
2020-11-10	131	O	1	25	Ext	horizontal	left	wrong	0	0	NA	NA
2020-11-10	135	X	1	25	Ext	vertical	bottom	correct	0	0	0	1
2020-11-10	135	X	1	25	Ext	vertical	bottom	wrong	10.2	1	NA	NA
2020-11-10	138	X	1	25	Rew	horizontal	left	correct	0	0	NA	0
2020-11-10	138	X	1	25	Rew	horizontal	left	wrong	0	0	NA	NA
2020-11-10	139	O	1	25	Rew	horizontal	right	correct	0	0	NA	0
2020-11-10	139	O	1	25	Rew	horizontal	right	wrong	0	0	NA	NA
2020-11-10	142	X	1	25	Rew	vertical	bottom	correct	196.8	1	1	1
2020-11-10	142	X	1	25	Rew	vertical	bottom	wrong	0	0	NA	NA
2020-11-10	148	O	1	25	Ill	vertical	top	correct	0	0	NA	0
2020-11-10	148	O	1	25	Ill	vertical	top	wrong	0	0	NA	NA
2020-11-10	151	X	1	25	Ill	horizontal	right	correct	0	0	NA	0
2020-11-10	151	X	1	25	Ill	horizontal	right	wrong	0	0	NA	NA
2020-11-10	88	X	1	25	Rew	horizontal	left	correct	0	0	NA	0
2020-11-10	88	X	1	25	Rew	horizontal	left	wrong	0	0	NA	NA
2020-11-10	94	O	1	25	Ext	horizontal	right	correct	22.4	1	1	1
2020-11-10	94	O	1	25	Ext	horizontal	right	wrong	0	0	NA	NA
2020-11-10	ace	O	1	25	Ext	horizontal	left	correct	0	0	NA	0
2020-11-10	ace	O	1	25	Ext	horizontal	left	wrong	0	0	NA	NA
2020-11-10	atlas	X	1	25	Rew	vertical	top	correct	0	0	NA	0
2020-11-10	atlas	X	1	25	Rew	vertical	top	wrong	0	0	NA	NA
2020-11-10	bane	O	1	25	Rew	vertical	bottom	correct	0	0	NA	0
2020-11-10	bane	O	1	25	Rew	vertical	bottom	wrong	0	0	NA	NA
2020-11-10	calcifer	O	1	25	Rew	horizontal	right	correct	0	0	NA	0
2020-11-10	calcifer	O	1	25	Rew	horizontal	right	wrong	0	0	NA	NA
2020-11-10	cloud	X	1	25	Rew	vertical	top	correct	0	0	NA	0
2020-11-10	cloud	X	1	25	Rew	vertical	top	wrong	0	0	NA	NA
2020-11-10	dora	O	1	25	Rew	vertical	bottom	correct	0	0	NA	0
2020-11-10	dora	O	1	25	Rew	vertical	bottom	wrong	0	0	NA	NA
2020-11-10	kamina	X	1	25	Rew	horizontal	right	correct	0	0	NA	0
2020-11-10	kamina	X	1	25	Rew	horizontal	right	wrong	0	0	NA	NA
2020-11-10	kogami	O	1	25	Ill	horizontal	left	correct	0	0	NA	0
2020-11-10	kogami	O	1	25	Ill	horizontal	left	wrong	0	0	NA	NA
2020-11-10	lancelot	X	1	25	Rew	vertical	bottom	correct	0	0	NA	0
2020-11-10	lancelot	X	1	25	Rew	vertical	bottom	wrong	0	0	NA	NA
2020-11-10	magnus	O	1	25	Ill	vertical	top	correct	0	0	NA	0
2020-11-10	magnus	O	1	25	Ill	vertical	top	wrong	0	0	NA	NA
2020-11-10	101	X	1	26	Rew	vertical	top	correct	0	0	NA	0
2020-11-10	101	X	1	26	Rew	vertical	top	wrong	0	0	NA	NA
2020-11-10	107	O	1	26	Rew	horizontal	right	correct	0	0	NA	0
2020-11-10	107	O	1	26	Rew	horizontal	right	wrong	0	0	NA	NA
2020-11-10	108	X	1	26	Rew	horizontal	left	correct	0	0	NA	0
2020-11-10	108	X	1	26	Rew	horizontal	left	wrong	0	0	NA	NA
2020-11-10	111	X	1	26	Rew	vertical	bottom	correct	0	0	NA	0
2020-11-10	111	X	1	26	Rew	vertical	bottom	wrong	0	0	NA	NA
2020-11-10	113	O	1	26	Rew	horizontal	left	correct	0	0	NA	0
2020-11-10	113	O	1	26	Rew	horizontal	left	wrong	0	0	NA	NA
2020-11-10	115	X	1	26	Rew	horizontal	right	correct	0	0	NA	0
2020-11-10	115	X	1	26	Rew	horizontal	right	wrong	0	0	NA	NA
2020-11-10	116	O	1	26	Rew	vertical	top	correct	0	0	NA	0
2020-11-10	116	O	1	26	Rew	vertical	top	wrong	0	0	NA	NA
2020-11-10	119	X	1	26	Rew	vertical	bottom	correct	0	0	NA	0
2020-11-10	119	X	1	26	Rew	vertical	bottom	wrong	0	0	NA	NA
2020-11-10	125	O	1	26	Rew	horizontal	right	correct	0	0	NA	0
2020-11-10	125	O	1	26	Rew	horizontal	right	wrong	0	0	NA	NA
2020-11-10	128	X	1	26	Rew	horizontal	left	correct	0	0	NA	0
2020-11-10	128	X	1	26	Rew	horizontal	left	wrong	0	0	NA	NA
2020-11-10	131	O	1	26	Rew	vertical	bottom	correct	0	0	NA	0
2020-11-10	131	O	1	26	Rew	vertical	bottom	wrong	0	0	NA	NA
2020-11-10	135	X	1	26	Ill	vertical	top	correct	0	0	NA	0
2020-11-10	135	X	1	26	Ill	vertical	top	wrong	0	0	NA	NA
2020-11-09	128	X	1	23	Rew	vertical	top	correct	0	0	NA	0
2020-11-09	128	X	1	23	Rew	vertical	top	wrong	0	0	NA	NA
2020-11-09	bane	O	1	23	Ill	horizontal	left	correct	0	0	NA	0
2020-11-09	bane	O	1	23	Ill	horizontal	left	wrong	0	0	NA	NA
2020-11-09	108	X	1	24	Ill	vertical	top	correct	0	0	NA	0
2020-11-09	108	X	1	24	Ill	vertical	top	wrong	0	0	NA	NA
2020-11-09	135	X	1	24	Ext	horizontal	left	correct	0	0	NA	0
2020-11-09	135	X	1	24	Ext	horizontal	left	wrong	0	0	NA	NA
2020-11-09	bepis	X	1	24	Ext	vertical	bottom	correct	0	0	NA	0
2020-11-09	bepis	X	1	24	Ext	vertical	bottom	wrong	0	0	NA	NA
2020-11-10	109	O	1	25	Rew	horizontal	left	correct	0	0	NA	0
2020-11-10	109	O	1	25	Rew	horizontal	left	wrong	0	0	NA	NA
2020-11-10	136	O	1	25	Ext	vertical	top	correct	0	0	NA	0
2020-11-10	136	O	1	25	Ext	vertical	top	wrong	0	0	NA	NA
2020-11-10	bepis	X	1	25	Rew	horizontal	left	correct	0	0	NA	0
2020-11-10	bepis	X	1	25	Rew	horizontal	left	wrong	0	0	NA	NA
2020-11-01	cloud	X	0	8	Rew	horizontal	right	correct	0	0	NA	0
2020-11-01	cloud	X	0	8	Rew	horizontal	right	wrong	0	0	NA	NA
2020-11-04	bepis	X	0	15	Rew	vertical	bottom	correct	0	0	NA	0
2020-11-04	bepis	X	0	15	Rew	vertical	bottom	wrong	0	0	NA	NA
2020-11-08	125	O	1	19	Rew	horizontal	left	correct	0	0	NA	0
2020-11-08	125	O	1	19	Rew	horizontal	left	wrong	0	0	NA	NA
2020-11-09	bane	O	1	22	Rew	horizontal	right	correct	216.8	3	1	1
2020-11-09	bane	O	1	22	Rew	horizontal	right	wrong	0	0	NA	NA
2020-11-10	109	O	1	26	Ill	vertical	top	correct	0	0	NA	0
2020-11-10	109	O	1	26	Ill	vertical	top	wrong	0	0	NA	NA
2020-11-12	113	O	1	29	Rew	vertical	bottom	correct	0	0	NA	0
2020-11-12	113	O	1	29	Rew	vertical	bottom	wrong	0	0	NA	NA
2020-11-13	116	O	1	32	Rew	horizontal	left	correct	0	0	NA	0
2020-11-13	116	O	1	32	Rew	horizontal	left	wrong	0	0	NA	NA
2020-11-14	139	O	1	35	Ext	vertical	bottom	correct	0	0	NA	0
2020-11-14	139	O	1	35	Ext	vertical	bottom	wrong	0	0	NA	NA
2020-11-17	bepis	X	2	38	Rew	horizontal	left	correct	0	0	NA	0
2020-11-17	bepis	X	2	38	Rew	horizontal	left	wrong	0	0	NA	NA
2020-11-19	dora	O	2	43	Rew	horizontal	left	correct	0	0	NA	0
2020-11-19	dora	O	2	43	Rew	horizontal	left	wrong	0	0	NA	NA
2020-11-21	kogami	O	2	46	Rew	vertical	bottom	correct	0	0	NA	0
2020-11-21	kogami	O	2	46	Rew	vertical	bottom	wrong	0	0	NA	NA
2020-11-22	magnus	O	2	49	Rew	vertical	bottom	correct	0	0	NA	0
2020-11-22	magnus	O	2	49	Rew	vertical	bottom	wrong	0	0	NA	NA
2020-11-10	138	X	1	26	Rew	horizontal	right	correct	0	0	NA	0
2020-11-10	138	X	1	26	Rew	horizontal	right	wrong	0	0	NA	NA
2020-11-10	139	O	1	26	Rew	vertical	bottom	correct	0	0	NA	0
2020-11-10	139	O	1	26	Rew	vertical	bottom	wrong	0	0	NA	NA
2020-11-10	142	X	1	26	Rew	vertical	top	correct	0	0	NA	0
2020-11-10	142	X	1	26	Rew	vertical	top	wrong	0	0	NA	NA
2020-11-10	148	O	1	26	Ill	horizontal	right	correct	0	0	NA	0
2020-11-10	148	O	1	26	Ill	horizontal	right	wrong	0	0	NA	NA
2020-11-10	151	X	1	26	Ext	horizontal	left	correct	0	0	NA	0
2020-11-10	151	X	1	26	Ext	horizontal	left	wrong	0	0	NA	NA
2020-11-10	88	X	1	26	Rew	horizontal	right	correct	0	0	NA	0
2020-11-10	88	X	1	26	Rew	horizontal	right	wrong	0	0	NA	NA
2020-11-10	94	O	1	26	Ext	vertical	bottom	correct	0	0	NA	0
2020-11-10	94	O	1	26	Ext	vertical	bottom	wrong	0	0	NA	NA
2020-11-10	ace	O	1	26	Rew	vertical	top	correct	0	0	NA	0
2020-11-10	ace	O	1	26	Rew	vertical	top	wrong	0	0	NA	NA
2020-11-10	atlas	X	1	26	Rew	vertical	bottom	correct	0	0	NA	0
2020-11-10	atlas	X	1	26	Rew	vertical	bottom	wrong	0	0	NA	NA
2020-11-10	bane	O	1	26	Ext	horizontal	left	correct	0	0	NA	0
2020-11-10	bane	O	1	26	Ext	horizontal	left	wrong	0	0	NA	NA
2020-11-10	calcifer	O	1	26	Rew	vertical	top	correct	0	0	NA	0
2020-11-10	calcifer	O	1	26	Rew	vertical	top	wrong	0	0	NA	NA
2020-11-10	cloud	X	1	26	Rew	vertical	bottom	correct	0	0	NA	0
2020-11-10	cloud	X	1	26	Rew	vertical	bottom	wrong	0	0	NA	NA
2020-11-10	dora	O	1	26	Ill	horizontal	right	correct	0	0	NA	0
2020-11-10	dora	O	1	26	Ill	horizontal	right	wrong	0	0	NA	NA
2020-11-10	kamina	X	1	26	Ill	horizontal	left	correct	0	0	NA	0
2020-11-10	kamina	X	1	26	Ill	horizontal	left	wrong	0	0	NA	NA
2020-11-10	kogami	O	1	26	Rew	vertical	bottom	correct	0	0	NA	0
2020-11-10	kogami	O	1	26	Rew	vertical	bottom	wrong	0	0	NA	NA
2020-11-10	lancelot	X	1	26	Rew	vertical	top	correct	0	0	NA	0
2020-11-10	lancelot	X	1	26	Rew	vertical	top	wrong	0	0	NA	NA
2020-11-10	magnus	O	1	26	Rew	horizontal	left	correct	0	0	NA	0
2020-11-10	magnus	O	1	26	Rew	horizontal	left	wrong	0	0	NA	NA
2020-11-10	101	X	1	27	Rew	horizontal	right	correct	418.6	5	1	1
2020-11-10	101	X	1	27	Rew	horizontal	right	wrong	0	0	NA	NA
2020-11-10	107	O	1	27	Ill	horizontal	left	correct	0	0	0	1
2020-11-10	107	O	1	27	Ill	horizontal	left	wrong	12.2	1	NA	NA
2020-11-10	108	X	1	27	Ext	vertical	top	correct	0	0	NA	0
2020-11-10	108	X	1	27	Ext	vertical	top	wrong	0	0	NA	NA
2020-11-10	111	X	1	27	Rew	horizontal	left	correct	0	0	NA	0
2020-11-10	111	X	1	27	Rew	horizontal	left	wrong	0	0	NA	NA
2020-11-10	113	O	1	27	Rew	horizontal	right	correct	0	0	NA	0
2020-11-10	113	O	1	27	Rew	horizontal	right	wrong	0	0	NA	NA
2020-11-10	115	X	1	27	Rew	vertical	top	correct	0	0	NA	0
2020-11-10	115	X	1	27	Rew	vertical	top	wrong	0	0	NA	NA
2020-11-10	116	O	1	27	Ext	vertical	bottom	correct	0	0	NA	0
2020-11-10	116	O	1	27	Ext	vertical	bottom	wrong	0	0	NA	NA
2020-11-10	119	X	1	27	Ext	horizontal	right	correct	37	1	1	1
2020-11-10	119	X	1	27	Ext	horizontal	right	wrong	0	0	NA	NA
2020-11-10	125	O	1	27	Rew	horizontal	left	correct	0	0	NA	0
2020-11-10	125	O	1	27	Rew	horizontal	left	wrong	0	0	NA	NA
2020-11-10	128	X	1	27	Rew	vertical	bottom	correct	0	0	NA	0
2020-11-10	128	X	1	27	Rew	vertical	bottom	wrong	0	0	NA	NA
2020-11-10	131	O	1	27	Rew	vertical	top	correct	0	0	NA	0
2020-11-10	131	O	1	27	Rew	vertical	top	wrong	0	0	NA	NA
2020-11-10	135	X	1	27	Ill	horizontal	left	correct	0	0	NA	0
2020-11-10	135	X	1	27	Ill	horizontal	left	wrong	0	0	NA	NA
2020-11-10	136	O	1	27	Rew	horizontal	right	correct	0	0	NA	0
2020-11-10	136	O	1	27	Rew	horizontal	right	wrong	0	0	NA	NA
2020-11-10	139	O	1	27	Rew	vertical	top	correct	0	0	NA	0
2020-11-10	139	O	1	27	Rew	vertical	top	wrong	0	0	NA	NA
2020-11-10	142	X	1	27	Rew	horizontal	right	correct	0	0	NA	0
2020-11-10	142	X	1	27	Rew	horizontal	right	wrong	0	0	NA	NA
2020-11-10	148	O	1	27	Rew	horizontal	left	correct	0	0	NA	0
2020-11-10	148	O	1	27	Rew	horizontal	left	wrong	0	0	NA	NA
2020-11-10	151	X	1	27	Rew	vertical	top	correct	0	0	NA	0
2020-11-10	151	X	1	27	Rew	vertical	top	wrong	0	0	NA	NA
2020-11-10	88	X	1	27	Ill	vertical	bottom	correct	23.8	1	0	1
2020-11-10	88	X	1	27	Ill	vertical	bottom	wrong	9.6	2	NA	NA
2020-11-10	94	O	1	27	Ill	vertical	top	correct	0	0	NA	0
2020-11-10	94	O	1	27	Ill	vertical	top	wrong	0	0	NA	NA
2020-11-10	ace	O	1	27	Rew	vertical	bottom	correct	0	0	0	1
2020-11-10	ace	O	1	27	Rew	vertical	bottom	wrong	2.8	1	NA	NA
2020-11-10	atlas	X	1	27	Ill	horizontal	left	correct	0	0	0	1
2020-11-10	atlas	X	1	27	Ill	horizontal	left	wrong	8.4	1	NA	NA
2020-11-10	bane	O	1	27	Rew	horizontal	right	correct	0	0	NA	0
2020-11-10	bane	O	1	27	Rew	horizontal	right	wrong	0	0	NA	NA
2020-11-10	bepis	X	1	27	Rew	vertical	top	correct	0	0	NA	0
2020-11-10	bepis	X	1	27	Rew	vertical	top	wrong	0	0	NA	NA
2020-11-10	cloud	X	1	27	Rew	horizontal	right	correct	0	0	NA	0
2020-11-10	cloud	X	1	27	Rew	horizontal	right	wrong	0	0	NA	NA
2020-11-10	dora	O	1	27	Ext	horizontal	left	correct	0	0	NA	0
2020-11-10	dora	O	1	27	Ext	horizontal	left	wrong	0	0	NA	NA
2020-11-10	kamina	X	1	27	Rew	vertical	bottom	correct	0	0	NA	0
2020-11-10	kamina	X	1	27	Rew	vertical	bottom	wrong	0	0	NA	NA
2020-11-10	kogami	O	1	27	Rew	vertical	top	correct	0	0	NA	0
2020-11-10	kogami	O	1	27	Rew	vertical	top	wrong	0	0	NA	NA
2020-11-10	lancelot	X	1	27	Rew	horizontal	left	correct	0	0	NA	0
2020-11-10	lancelot	X	1	27	Rew	horizontal	left	wrong	0	0	NA	NA
2020-11-10	magnus	O	1	27	Ill	horizontal	right	correct	0	0	NA	0
2020-11-10	magnus	O	1	27	Ill	horizontal	right	wrong	0	0	NA	NA
2020-11-12	101	X	1	28	Ext	horizontal	left	correct	0	0	NA	0
2020-11-12	101	X	1	28	Ext	horizontal	left	wrong	0	0	NA	NA
2020-11-12	107	O	1	28	Rew	vertical	top	correct	0	0	NA	0
2020-11-12	107	O	1	28	Rew	vertical	top	wrong	0	0	NA	NA
2020-11-12	108	X	1	28	Rew	vertical	bottom	correct	0	0	NA	0
2020-11-12	108	X	1	28	Rew	vertical	bottom	wrong	0	0	NA	NA
2020-11-12	109	O	1	28	Rew	horizontal	left	correct	0	0	NA	0
2020-11-12	109	O	1	28	Rew	horizontal	left	wrong	0	0	NA	NA
2020-11-12	113	O	1	28	Rew	vertical	top	correct	0	0	NA	0
2020-11-12	113	O	1	28	Rew	vertical	top	wrong	0	0	NA	NA
2020-11-12	115	X	1	28	Ext	vertical	bottom	correct	0	0	NA	0
2020-11-12	115	X	1	28	Ext	vertical	bottom	wrong	0	0	NA	NA
2020-11-12	116	O	1	28	Ill	horizontal	right	correct	0	0	NA	0
2020-11-12	116	O	1	28	Ill	horizontal	right	wrong	0	0	NA	NA
2020-11-12	119	X	1	28	Ext	horizontal	left	correct	7.2	1	1	1
2020-11-12	119	X	1	28	Ext	horizontal	left	wrong	0	0	NA	NA
2020-11-12	125	O	1	28	Ext	vertical	bottom	correct	0	0	NA	0
2020-11-12	125	O	1	28	Ext	vertical	bottom	wrong	0	0	NA	NA
2020-11-12	128	X	1	28	Ext	vertical	top	correct	14.2	1	1	1
2020-11-12	128	X	1	28	Ext	vertical	top	wrong	0	0	NA	NA
2020-11-12	131	O	1	28	Rew	horizontal	left	correct	0	0	NA	0
2020-11-12	131	O	1	28	Rew	horizontal	left	wrong	0	0	NA	NA
2020-11-12	135	X	1	28	Rew	horizontal	right	correct	118.4	2	1	1
2020-11-12	135	X	1	28	Rew	horizontal	right	wrong	0	0	NA	NA
2020-11-12	136	O	1	28	Rew	vertical	bottom	correct	0	0	NA	0
2020-11-12	136	O	1	28	Rew	vertical	bottom	wrong	0	0	NA	NA
2020-11-12	138	X	1	28	Ill	vertical	top	correct	0	0	NA	0
2020-11-12	138	X	1	28	Ill	vertical	top	wrong	0	0	NA	NA
2020-11-12	142	X	1	28	Ill	horizontal	left	correct	0	0	NA	0
2020-11-12	142	X	1	28	Ill	horizontal	left	wrong	0	0	NA	NA
2020-11-12	148	O	1	28	Ext	vertical	top	correct	0	0	NA	0
2020-11-12	148	O	1	28	Ext	vertical	top	wrong	0	0	NA	NA
2020-11-12	151	X	1	28	Rew	vertical	bottom	correct	0	0	NA	0
2020-11-12	151	X	1	28	Rew	vertical	bottom	wrong	0	0	NA	NA
2020-11-12	88	X	1	28	Rew	vertical	top	correct	358.4	5	1	1
2020-11-12	88	X	1	28	Rew	vertical	top	wrong	4	1	NA	NA
2020-11-12	94	O	1	28	Rew	horizontal	right	correct	0	0	NA	0
2020-11-12	94	O	1	28	Rew	horizontal	right	wrong	0	0	NA	NA
2020-11-12	ace	O	1	28	Rew	horizontal	left	correct	0	0	NA	0
2020-11-12	ace	O	1	28	Rew	horizontal	left	wrong	0	0	NA	NA
2020-11-12	atlas	X	1	28	Rew	horizontal	right	correct	0	0	NA	0
2020-11-12	atlas	X	1	28	Rew	horizontal	right	wrong	0	0	NA	NA
2020-11-12	bane	O	1	28	Ext	vertical	top	correct	0	0	0	1
2020-11-12	bane	O	1	28	Ext	vertical	top	wrong	12.2	1	NA	NA
2020-11-12	bepis	X	1	28	Rew	vertical	bottom	correct	0	0	NA	0
2020-11-12	bepis	X	1	28	Rew	vertical	bottom	wrong	0	0	NA	NA
2020-11-12	calcifer	O	1	28	Rew	horizontal	right	correct	0	0	NA	0
2020-11-12	calcifer	O	1	28	Rew	horizontal	right	wrong	0	0	NA	NA
2020-11-12	dora	O	1	28	Rew	vertical	bottom	correct	0	0	NA	0
2020-11-12	dora	O	1	28	Rew	vertical	bottom	wrong	0	0	NA	NA
2020-11-12	kamina	X	1	28	Rew	vertical	top	correct	0	0	NA	0
2020-11-12	kamina	X	1	28	Rew	vertical	top	wrong	0	0	NA	NA
2020-11-12	kogami	O	1	28	Ext	horizontal	left	correct	0	0	NA	0
2020-11-12	kogami	O	1	28	Ext	horizontal	left	wrong	0	0	NA	NA
2020-11-12	lancelot	X	1	28	Ill	horizontal	right	correct	0	0	NA	0
2020-11-12	lancelot	X	1	28	Ill	horizontal	right	wrong	0	0	NA	NA
2020-11-12	magnus	O	1	28	Rew	vertical	bottom	correct	0	0	NA	0
2020-11-12	magnus	O	1	28	Rew	vertical	bottom	wrong	0	0	NA	NA
2020-11-12	101	X	1	29	Rew	vertical	top	correct	0	0	NA	0
2020-11-12	101	X	1	29	Rew	vertical	top	wrong	0	0	NA	NA
2020-11-12	107	O	1	29	Rew	vertical	bottom	correct	0	0	NA	0
2020-11-12	107	O	1	29	Rew	vertical	bottom	wrong	0	0	NA	NA
2020-11-12	108	X	1	29	Rew	horizontal	left	correct	72.2	1	1	1
2020-11-12	108	X	1	29	Rew	horizontal	left	wrong	0	0	NA	NA
2020-11-12	109	O	1	29	Rew	horizontal	right	correct	0	0	NA	0
2020-11-12	109	O	1	29	Rew	horizontal	right	wrong	0	0	NA	NA
2020-11-12	111	X	1	29	Rew	vertical	top	correct	0	0	NA	0
2020-11-12	111	X	1	29	Rew	vertical	top	wrong	0	0	NA	NA
2020-11-12	115	X	1	29	Rew	horizontal	right	correct	0	0	NA	0
2020-11-12	115	X	1	29	Rew	horizontal	right	wrong	0	0	NA	NA
2020-11-12	116	O	1	29	Ill	horizontal	left	correct	0	0	NA	0
2020-11-12	116	O	1	29	Ill	horizontal	left	wrong	0	0	NA	NA
2020-11-12	119	X	1	29	Ext	vertical	bottom	correct	0	0	NA	0
2020-11-12	119	X	1	29	Ext	vertical	bottom	wrong	0	0	NA	NA
2020-11-12	125	O	1	29	Rew	vertical	top	correct	0	0	NA	0
2020-11-12	125	O	1	29	Rew	vertical	top	wrong	0	0	NA	NA
2020-11-12	128	X	1	29	Ext	horizontal	left	correct	0	0	NA	0
2020-11-12	128	X	1	29	Ext	horizontal	left	wrong	0	0	NA	NA
2020-11-12	131	O	1	29	Rew	horizontal	right	correct	0	0	NA	0
2020-11-12	131	O	1	29	Rew	horizontal	right	wrong	0	0	NA	NA
2020-11-12	135	X	1	29	Rew	vertical	bottom	correct	0	0	NA	0
2020-11-12	135	X	1	29	Rew	vertical	bottom	wrong	0	0	NA	NA
2020-11-12	136	O	1	29	Ill	vertical	top	correct	0	0	NA	0
2020-11-12	136	O	1	29	Ill	vertical	top	wrong	0	0	NA	NA
2020-11-12	138	X	1	29	Ext	horizontal	right	correct	0	0	NA	0
2020-11-12	138	X	1	29	Ext	horizontal	right	wrong	0	0	NA	NA
2020-11-10	136	O	1	26	Rew	horizontal	left	correct	0	0	NA	0
2020-11-10	136	O	1	26	Rew	horizontal	left	wrong	0	0	NA	NA
2020-11-10	bepis	X	1	26	Rew	horizontal	right	correct	0	0	NA	0
2020-11-10	bepis	X	1	26	Rew	horizontal	right	wrong	0	0	NA	NA
2020-11-10	109	O	1	27	Ill	vertical	bottom	correct	0	0	NA	0
2020-11-10	109	O	1	27	Ill	vertical	bottom	wrong	0	0	NA	NA
2020-11-10	138	X	1	27	Ext	vertical	bottom	correct	0	0	NA	0
2020-11-10	138	X	1	27	Ext	vertical	bottom	wrong	0	0	NA	NA
2020-11-10	calcifer	O	1	27	Rew	vertical	bottom	correct	0	0	NA	0
2020-11-10	calcifer	O	1	27	Rew	vertical	bottom	wrong	0	0	NA	NA
2020-11-12	111	X	1	28	Ext	horizontal	right	correct	0	0	NA	0
2020-11-12	111	X	1	28	Ext	horizontal	right	wrong	0	0	NA	NA
2020-11-12	139	O	1	28	Rew	horizontal	right	correct	0	0	NA	0
2020-11-12	139	O	1	28	Rew	horizontal	right	wrong	0	0	NA	NA
2020-11-12	cloud	X	1	28	Ill	horizontal	left	correct	19.2	1	1	1
2020-11-12	cloud	X	1	28	Ill	horizontal	left	wrong	0	0	NA	NA
2020-11-12	142	X	1	29	Rew	vertical	top	correct	0	0	NA	0
2020-11-12	142	X	1	29	Rew	vertical	top	wrong	0	0	NA	NA
2020-11-12	148	O	1	29	Rew	vertical	bottom	correct	0	0	NA	0
2020-11-12	148	O	1	29	Rew	vertical	bottom	wrong	0	0	NA	NA
2020-11-12	151	X	1	29	Rew	horizontal	left	correct	0	0	NA	0
2020-11-12	151	X	1	29	Rew	horizontal	left	wrong	0	0	NA	NA
2020-11-12	88	X	1	29	Ext	horizontal	right	correct	3.6	1	1	1
2020-11-12	88	X	1	29	Ext	horizontal	right	wrong	0	0	NA	NA
2020-11-12	94	O	1	29	Ill	horizontal	left	correct	0	0	NA	0
2020-11-12	94	O	1	29	Ill	horizontal	left	wrong	0	0	NA	NA
2020-11-12	ace	O	1	29	Rew	horizontal	right	correct	0	0	NA	0
2020-11-12	ace	O	1	29	Rew	horizontal	right	wrong	0	0	NA	NA
2020-11-12	atlas	X	1	29	Rew	vertical	top	correct	0	0	NA	0
2020-11-12	atlas	X	1	29	Rew	vertical	top	wrong	0	0	NA	NA
2020-11-12	bane	O	1	29	Rew	vertical	bottom	correct	0	0	NA	0
2020-11-12	bane	O	1	29	Rew	vertical	bottom	wrong	0	0	NA	NA
2020-11-12	bepis	X	1	29	Rew	horizontal	right	correct	0	0	NA	0
2020-11-12	bepis	X	1	29	Rew	horizontal	right	wrong	0	0	NA	NA
2020-11-12	calcifer	O	1	29	Rew	horizontal	left	correct	0	0	NA	0
2020-11-12	calcifer	O	1	29	Rew	horizontal	left	wrong	0	0	NA	NA
2020-11-12	dora	O	1	29	Rew	vertical	top	correct	0	0	NA	0
2020-11-12	dora	O	1	29	Rew	vertical	top	wrong	0	0	NA	NA
2020-11-12	kamina	X	1	29	Rew	horizontal	left	correct	0	0	NA	0
2020-11-12	kamina	X	1	29	Rew	horizontal	left	wrong	0	0	NA	NA
2020-11-12	kogami	O	1	29	Ill	horizontal	right	correct	0	0	NA	0
2020-11-12	kogami	O	1	29	Ill	horizontal	right	wrong	0	0	NA	NA
2020-11-12	lancelot	X	1	29	Rew	vertical	bottom	correct	0	0	NA	0
2020-11-12	lancelot	X	1	29	Rew	vertical	bottom	wrong	0	0	NA	NA
2020-11-12	magnus	O	1	29	Rew	vertical	top	correct	0	0	NA	0
2020-11-12	magnus	O	1	29	Rew	vertical	top	wrong	0	0	NA	NA
2020-11-12	101	X	1	30	Rew	vertical	bottom	correct	0	0	NA	0
2020-11-12	101	X	1	30	Rew	vertical	bottom	wrong	0	0	NA	NA
2020-11-12	107	O	1	30	Rew	horizontal	left	correct	0	0	NA	0
2020-11-12	107	O	1	30	Rew	horizontal	left	wrong	0	0	NA	NA
2020-11-12	108	X	1	30	Rew	horizontal	right	correct	0	0	NA	0
2020-11-12	108	X	1	30	Rew	horizontal	right	wrong	0	0	NA	NA
2020-11-12	109	O	1	30	Rew	vertical	top	correct	0	0	NA	0
2020-11-12	109	O	1	30	Rew	vertical	top	wrong	0	0	NA	NA
2020-11-12	111	X	1	30	Rew	vertical	bottom	correct	0	0	NA	0
2020-11-12	111	X	1	30	Rew	vertical	bottom	wrong	0	0	NA	NA
2020-11-12	115	X	1	30	Rew	horizontal	left	correct	0	0	NA	0
2020-11-12	115	X	1	30	Rew	horizontal	left	wrong	0	0	NA	NA
2020-11-12	116	O	1	30	Rew	vertical	bottom	correct	0	0	NA	0
2020-11-12	116	O	1	30	Rew	vertical	bottom	wrong	0	0	NA	NA
2020-11-12	119	X	1	30	Rew	vertical	top	correct	0	0	NA	0
2020-11-12	119	X	1	30	Rew	vertical	top	wrong	0	0	NA	NA
2020-11-12	125	O	1	30	Ill	horizontal	left	correct	1.4	1	1	1
2020-11-12	125	O	1	30	Ill	horizontal	left	wrong	0	0	NA	NA
2020-11-12	128	X	1	30	Rew	horizontal	right	correct	0	0	NA	0
2020-11-12	128	X	1	30	Rew	horizontal	right	wrong	0	0	NA	NA
2020-11-12	131	O	1	30	Ext	vertical	bottom	correct	0	0	NA	0
2020-11-12	131	O	1	30	Ext	vertical	bottom	wrong	0	0	NA	NA
2020-11-12	135	X	1	30	Ill	vertical	top	correct	15.4	1	1	1
2020-11-12	135	X	1	30	Ill	vertical	top	wrong	0	0	NA	NA
2020-11-12	136	O	1	30	Rew	horizontal	right	correct	0	0	NA	0
2020-11-12	136	O	1	30	Rew	horizontal	right	wrong	0	0	NA	NA
2020-11-12	138	X	1	30	Rew	horizontal	left	correct	0	0	NA	0
2020-11-12	138	X	1	30	Rew	horizontal	left	wrong	0	0	NA	NA
2020-11-12	139	O	1	30	Ext	vertical	top	correct	0	0	NA	0
2020-11-12	139	O	1	30	Ext	vertical	top	wrong	0	0	NA	NA
2020-11-12	148	O	1	30	Rew	horizontal	left	correct	83.6	1	1	1
2020-11-12	148	O	1	30	Rew	horizontal	left	wrong	0	0	NA	NA
2020-11-12	151	X	1	30	Rew	horizontal	right	correct	0	0	NA	0
2020-11-12	151	X	1	30	Rew	horizontal	right	wrong	0	0	NA	NA
2020-11-12	88	X	1	30	Rew	horizontal	left	correct	0	0	NA	0
2020-11-12	88	X	1	30	Rew	horizontal	left	wrong	0	0	NA	NA
2020-11-12	94	O	1	30	Rew	vertical	top	correct	0	0	NA	0
2020-11-12	94	O	1	30	Rew	vertical	top	wrong	0	0	NA	NA
2020-11-12	ace	O	1	30	Rew	vertical	top	correct	0	0	NA	0
2020-11-12	ace	O	1	30	Rew	vertical	top	wrong	0	0	NA	NA
2020-11-12	atlas	X	1	30	Ext	vertical	bottom	correct	0	0	NA	0
2020-11-12	atlas	X	1	30	Ext	vertical	bottom	wrong	0	0	NA	NA
2020-11-12	bane	O	1	30	Rew	horizontal	right	correct	0	0	NA	0
2020-11-12	bane	O	1	30	Rew	horizontal	right	wrong	0	0	NA	NA
2020-11-12	bepis	X	1	30	Rew	horizontal	left	correct	0	0	NA	0
2020-11-12	bepis	X	1	30	Rew	horizontal	left	wrong	0	0	NA	NA
2020-11-12	calcifer	O	1	30	Rew	vertical	bottom	correct	0	0	NA	0
2020-11-12	calcifer	O	1	30	Rew	vertical	bottom	wrong	0	0	NA	NA
2020-11-12	cloud	X	1	30	Ext	vertical	top	correct	0	0	NA	0
2020-11-12	cloud	X	1	30	Ext	vertical	top	wrong	0	0	NA	NA
2020-11-12	kamina	X	1	30	Rew	horizontal	right	correct	0	0	NA	0
2020-11-12	kamina	X	1	30	Rew	horizontal	right	wrong	0	0	NA	NA
2020-11-12	kogami	O	1	30	Ext	vertical	bottom	correct	0	0	NA	0
2020-11-12	kogami	O	1	30	Ext	vertical	bottom	wrong	0	0	NA	NA
2020-11-12	lancelot	X	1	30	Ill	vertical	top	correct	0	0	NA	0
2020-11-12	lancelot	X	1	30	Ill	vertical	top	wrong	0	0	NA	NA
2020-11-12	magnus	O	1	30	Rew	horizontal	right	correct	0	0	NA	0
2020-11-12	magnus	O	1	30	Rew	horizontal	right	wrong	0	0	NA	NA
2020-11-13	101	X	1	31	Rew	horizontal	left	correct	0	0	NA	0
2020-11-13	101	X	1	31	Rew	horizontal	left	wrong	0	0	NA	NA
2020-11-13	107	O	1	31	Rew	horizontal	right	correct	0	0	NA	0
2020-11-13	107	O	1	31	Rew	horizontal	right	wrong	0	0	NA	NA
2020-11-13	108	X	1	31	Rew	vertical	top	correct	0	0	NA	0
2020-11-13	108	X	1	31	Rew	vertical	top	wrong	0	0	NA	NA
2020-11-13	109	O	1	31	Ext	vertical	bottom	correct	0	0	NA	0
2020-11-13	109	O	1	31	Ext	vertical	bottom	wrong	0	0	NA	NA
2020-11-13	111	X	1	31	Ext	horizontal	right	correct	0	0	NA	0
2020-11-13	111	X	1	31	Ext	horizontal	right	wrong	0	0	NA	NA
2020-11-13	113	O	1	31	Rew	horizontal	left	correct	0	0	NA	0
2020-11-13	113	O	1	31	Rew	horizontal	left	wrong	0	0	NA	NA
2020-11-13	116	O	1	31	Ext	vertical	top	correct	0	0	NA	0
2020-11-13	116	O	1	31	Ext	vertical	top	wrong	0	0	NA	NA
2020-11-13	119	X	1	31	Rew	horizontal	left	correct	0	0	0	1
2020-11-13	119	X	1	31	Rew	horizontal	left	wrong	58.8	3	NA	NA
2020-11-13	125	O	1	31	Ext	horizontal	right	correct	0	0	NA	0
2020-11-13	125	O	1	31	Ext	horizontal	right	wrong	0	0	NA	NA
2020-11-13	128	X	1	31	Rew	vertical	bottom	correct	0	0	0	1
2020-11-13	128	X	1	31	Rew	vertical	bottom	wrong	1.6	1	NA	NA
2020-11-13	131	O	1	31	Rew	vertical	top	correct	0	0	NA	0
2020-11-13	131	O	1	31	Rew	vertical	top	wrong	0	0	NA	NA
2020-11-13	135	X	1	31	Rew	horizontal	right	correct	0	0	NA	0
2020-11-13	135	X	1	31	Rew	horizontal	right	wrong	0	0	NA	NA
2020-11-13	136	O	1	31	Ill	horizontal	left	correct	0	0	NA	0
2020-11-13	136	O	1	31	Ill	horizontal	left	wrong	0	0	NA	NA
2020-11-13	138	X	1	31	Rew	vertical	top	correct	0	0	NA	0
2020-11-13	138	X	1	31	Rew	vertical	top	wrong	0	0	NA	NA
2020-11-13	139	O	1	31	Ill	vertical	bottom	correct	2.4	1	1	1
2020-11-13	139	O	1	31	Ill	vertical	bottom	wrong	0	0	NA	NA
2020-11-13	142	X	1	31	Ext	horizontal	left	correct	0	0	NA	0
2020-11-13	142	X	1	31	Ext	horizontal	left	wrong	0	0	NA	NA
2020-11-13	151	X	1	31	Rew	vertical	top	correct	0	0	NA	0
2020-11-13	151	X	1	31	Rew	vertical	top	wrong	0	0	NA	NA
2020-11-13	88	X	1	31	Ill	vertical	top	correct	0	0	NA	0
2020-11-13	88	X	1	31	Ill	vertical	top	wrong	0	0	NA	NA
2020-11-13	94	O	1	31	Rew	vertical	bottom	correct	0	0	NA	0
2020-11-13	94	O	1	31	Rew	vertical	bottom	wrong	0	0	NA	NA
2020-11-13	ace	O	1	31	Rew	vertical	bottom	correct	0	0	NA	0
2020-11-13	ace	O	1	31	Rew	vertical	bottom	wrong	0	0	NA	NA
2020-11-13	atlas	X	1	31	Rew	horizontal	right	correct	0	0	NA	0
2020-11-13	atlas	X	1	31	Rew	horizontal	right	wrong	0	0	NA	NA
2020-11-13	bane	O	1	31	Ill	horizontal	left	correct	0	0	NA	0
2020-11-13	bane	O	1	31	Ill	horizontal	left	wrong	0	0	NA	NA
2020-11-13	bepis	X	1	31	Ill	vertical	bottom	correct	0	0	NA	0
2020-11-13	bepis	X	1	31	Ill	vertical	bottom	wrong	0	0	NA	NA
2020-11-13	calcifer	O	1	31	Rew	vertical	top	correct	0	0	NA	0
2020-11-13	calcifer	O	1	31	Rew	vertical	top	wrong	0	0	NA	NA
2020-11-13	cloud	X	1	31	Ill	horizontal	left	correct	0	0	NA	0
2020-11-13	cloud	X	1	31	Ill	horizontal	left	wrong	0	0	NA	NA
2020-11-13	dora	O	1	31	Rew	horizontal	right	correct	0	0	NA	0
2020-11-13	dora	O	1	31	Rew	horizontal	right	wrong	0	0	NA	NA
2020-11-13	kogami	O	1	31	Rew	vertical	top	correct	0	0	NA	0
2020-11-13	kogami	O	1	31	Rew	vertical	top	wrong	0	0	NA	NA
2020-11-13	lancelot	X	1	31	Rew	horizontal	right	correct	0	0	NA	0
2020-11-13	lancelot	X	1	31	Rew	horizontal	right	wrong	0	0	NA	NA
2020-11-13	magnus	O	1	31	Rew	horizontal	left	correct	0	0	NA	0
2020-11-13	magnus	O	1	31	Rew	horizontal	left	wrong	0	0	NA	NA
2020-11-13	101	X	1	32	Rew	horizontal	right	correct	0	0	NA	0
2020-11-13	101	X	1	32	Rew	horizontal	right	wrong	0	0	NA	NA
2020-11-13	107	O	1	32	Ext	vertical	top	correct	18.8	1	1	1
2020-11-13	107	O	1	32	Ext	vertical	top	wrong	0	0	NA	NA
2020-11-13	108	X	1	32	Rew	vertical	bottom	correct	0	0	NA	0
2020-11-13	108	X	1	32	Rew	vertical	bottom	wrong	0	0	NA	NA
2020-11-13	109	O	1	32	Rew	horizontal	right	correct	0	0	NA	0
2020-11-13	109	O	1	32	Rew	horizontal	right	wrong	0	0	NA	NA
2020-11-13	111	X	1	32	Ill	horizontal	left	correct	0	0	NA	0
2020-11-13	111	X	1	32	Ill	horizontal	left	wrong	0	0	NA	NA
2020-11-13	113	O	1	32	Rew	vertical	bottom	correct	0	0	NA	0
2020-11-13	113	O	1	32	Rew	vertical	bottom	wrong	0	0	NA	NA
2020-11-13	115	X	1	32	Rew	vertical	top	correct	0	0	0	1
2020-11-13	115	X	1	32	Rew	vertical	top	wrong	1.8	1	NA	NA
2020-11-13	119	X	1	32	Rew	horizontal	right	correct	205.8	1	NA	0
2020-11-13	119	X	1	32	Rew	horizontal	right	wrong	1.2	1	NA	NA
2020-11-13	125	O	1	32	Rew	vertical	bottom	correct	0	0	NA	0
2020-11-13	125	O	1	32	Rew	vertical	bottom	wrong	0	0	NA	NA
2020-11-13	128	X	1	32	Rew	vertical	top	correct	0	0	NA	0
2020-11-13	128	X	1	32	Rew	vertical	top	wrong	0	0	NA	NA
2020-11-13	131	O	1	32	Rew	horizontal	right	correct	0	0	NA	0
2020-11-13	131	O	1	32	Rew	horizontal	right	wrong	0	0	NA	NA
2020-11-13	135	X	1	32	Rew	horizontal	left	correct	0	0	NA	0
2020-11-13	135	X	1	32	Rew	horizontal	left	wrong	0	0	NA	NA
2020-11-13	135	X	1	32	Rew	horizontal	left	correct	0	0	NA	0
2020-11-13	135	X	1	32	Rew	horizontal	left	wrong	0	0	NA	NA
2020-11-13	138	X	1	32	Ext	vertical	bottom	correct	0	0	NA	0
2020-11-13	138	X	1	32	Ext	vertical	bottom	wrong	0	0	NA	NA
2020-11-13	139	O	1	32	Rew	horizontal	left	correct	0	0	NA	0
2020-11-13	139	O	1	32	Rew	horizontal	left	wrong	0	0	NA	NA
2020-11-13	142	X	1	32	Rew	horizontal	right	correct	0	0	NA	0
2020-11-13	142	X	1	32	Rew	horizontal	right	wrong	0	0	NA	NA
2020-11-12	139	O	1	29	Rew	horizontal	left	correct	0	0	NA	0
2020-11-12	139	O	1	29	Rew	horizontal	left	wrong	0	0	NA	NA
2020-11-12	cloud	X	1	29	Ext	vertical	bottom	correct	0	0	NA	0
2020-11-12	cloud	X	1	29	Ext	vertical	bottom	wrong	0	0	NA	NA
2020-11-12	113	O	1	30	Rew	horizontal	right	correct	0	0	NA	0
2020-11-12	113	O	1	30	Rew	horizontal	right	wrong	0	0	NA	NA
2020-11-12	142	X	1	30	Ill	vertical	bottom	correct	0	0	NA	0
2020-11-12	142	X	1	30	Ill	vertical	bottom	wrong	0	0	NA	NA
2020-11-12	dora	O	1	30	Rew	horizontal	left	correct	0	0	NA	0
2020-11-12	dora	O	1	30	Rew	horizontal	left	wrong	0	0	NA	NA
2020-11-13	115	X	1	31	Rew	vertical	bottom	correct	0	0	NA	0
2020-11-13	115	X	1	31	Rew	vertical	bottom	wrong	0	0	NA	NA
2020-11-13	148	O	1	31	Ext	horizontal	right	correct	0	0	NA	0
2020-11-13	148	O	1	31	Ext	horizontal	right	wrong	0	0	NA	NA
2020-11-13	kamina	X	1	31	Rew	vertical	bottom	correct	0	0	NA	0
2020-11-13	kamina	X	1	31	Rew	vertical	bottom	wrong	0	0	NA	NA
2020-11-13	151	X	1	32	Rew	vertical	bottom	correct	0	0	NA	0
2020-11-13	151	X	1	32	Rew	vertical	bottom	wrong	0	0	NA	NA
2020-11-13	88	X	1	32	Rew	vertical	bottom	correct	0	0	NA	0
2020-11-13	88	X	1	32	Rew	vertical	bottom	wrong	0	0	NA	NA
2020-11-13	94	O	1	32	Ext	horizontal	left	correct	0	0	NA	0
2020-11-13	94	O	1	32	Ext	horizontal	left	wrong	0	0	NA	NA
2020-11-13	ace	O	1	32	Ill	horizontal	right	correct	0	0	NA	0
2020-11-13	ace	O	1	32	Ill	horizontal	right	wrong	0	0	NA	NA
2020-11-13	atlas	X	1	32	Ext	horizontal	left	correct	0	0	NA	0
2020-11-13	atlas	X	1	32	Ext	horizontal	left	wrong	0	0	NA	NA
2020-11-13	bane	O	1	32	Rew	vertical	bottom	correct	0	0	NA	0
2020-11-13	bane	O	1	32	Rew	vertical	bottom	wrong	0	0	NA	NA
2020-11-13	bepis	X	1	32	Ext	vertical	top	correct	0	0	NA	0
2020-11-13	bepis	X	1	32	Ext	vertical	top	wrong	0	0	NA	NA
2020-11-13	calcifer	O	1	32	Ill	horizontal	left	correct	0	0	NA	0
2020-11-13	calcifer	O	1	32	Ill	horizontal	left	wrong	0	0	NA	NA
2020-11-13	cloud	X	1	32	Rew	horizontal	right	correct	0	0	NA	0
2020-11-13	cloud	X	1	32	Rew	horizontal	right	wrong	0	0	NA	NA
2020-11-13	dora	O	1	32	Rew	vertical	bottom	correct	0	0	NA	0
2020-11-13	dora	O	1	32	Rew	vertical	bottom	wrong	0	0	NA	NA
2020-11-13	kogami	O	1	32	Rew	horizontal	right	correct	0	0	NA	0
2020-11-13	kogami	O	1	32	Rew	horizontal	right	wrong	0	0	NA	NA
2020-11-13	lancelot	X	1	32	Ill	horizontal	left	correct	0	0	0	1
2020-11-13	lancelot	X	1	32	Ill	horizontal	left	wrong	134.8	3	NA	NA
2020-11-13	magnus	O	1	32	Ill	vertical	top	correct	0	0	NA	0
2020-11-13	magnus	O	1	32	Ill	vertical	top	wrong	0	0	NA	NA
2020-11-13	101	X	1	33	Ill	vertical	top	correct	0	0	NA	0
2020-11-13	101	X	1	33	Ill	vertical	top	wrong	0	0	NA	NA
2020-11-13	107	O	1	33	Rew	vertical	bottom	correct	0	0	NA	0
2020-11-13	107	O	1	33	Rew	vertical	bottom	wrong	0	0	NA	NA
2020-11-13	108	X	1	33	Rew	horizontal	right	correct	0	0	NA	0
2020-11-13	108	X	1	33	Rew	horizontal	right	wrong	0	0	NA	NA
2020-11-13	109	O	1	33	Rew	horizontal	left	correct	0	0	NA	0
2020-11-13	109	O	1	33	Rew	horizontal	left	wrong	0	0	NA	NA
2020-11-13	111	X	1	33	Rew	vertical	bottom	correct	0	0	NA	0
2020-11-13	111	X	1	33	Rew	vertical	bottom	wrong	0	0	NA	NA
2020-11-13	113	O	1	33	Ill	vertical	top	correct	0	0	NA	0
2020-11-13	113	O	1	33	Ill	vertical	top	wrong	0	0	NA	NA
2020-11-13	115	X	1	33	Rew	horizontal	left	correct	508.8	1	1	1
2020-11-13	115	X	1	33	Rew	horizontal	left	wrong	0	0	NA	NA
2020-11-13	119	X	1	33	Rew	vertical	bottom	correct	0	0	NA	0
2020-11-13	119	X	1	33	Rew	vertical	bottom	wrong	0	0	NA	NA
2020-11-13	125	O	1	33	Ext	vertical	top	correct	0	0	NA	0
2020-11-13	125	O	1	33	Ext	vertical	top	wrong	0	0	NA	NA
2020-11-13	128	X	1	33	Rew	horizontal	right	correct	0	0	NA	0
2020-11-13	128	X	1	33	Rew	horizontal	right	wrong	0	0	NA	NA
2020-11-13	131	O	1	33	Ill	horizontal	left	correct	30.4	3	1	1
2020-11-13	131	O	1	33	Ill	horizontal	left	wrong	0	0	NA	NA
2020-11-13	135	X	1	33	Rew	vertical	top	correct	0	0	NA	0
2020-11-13	135	X	1	33	Rew	vertical	top	wrong	0	0	NA	NA
2020-11-13	136	O	1	33	Ext	vertical	bottom	correct	0	0	NA	0
2020-11-13	136	O	1	33	Ext	vertical	bottom	wrong	0	0	NA	NA
2020-11-13	138	X	1	33	Ill	horizontal	left	correct	0	0	NA	0
2020-11-13	138	X	1	33	Ill	horizontal	left	wrong	0	0	NA	NA
2020-11-13	139	O	1	33	Rew	horizontal	right	correct	0	0	NA	0
2020-11-13	139	O	1	33	Rew	horizontal	right	wrong	0	0	NA	NA
2020-11-13	142	X	1	33	Rew	vertical	top	correct	0	0	NA	0
2020-11-13	142	X	1	33	Rew	vertical	top	wrong	0	0	NA	NA
2020-11-13	88	X	1	33	Ill	horizontal	left	correct	0	0	NA	0
2020-11-13	88	X	1	33	Ill	horizontal	left	wrong	0	0	NA	NA
2020-11-13	kogami	O	1	33	Ext	horizontal	left	correct	0	0	NA	0
2020-11-13	kogami	O	1	33	Ext	horizontal	left	wrong	0	0	NA	NA
2020-11-13	lancelot	X	1	33	Rew	vertical	top	correct	0	0	NA	0
2020-11-13	lancelot	X	1	33	Rew	vertical	top	wrong	0	0	NA	NA
2020-11-13	magnus	O	1	33	Rew	vertical	bottom	correct	0	0	NA	0
2020-11-13	magnus	O	1	33	Rew	vertical	bottom	wrong	0	0	NA	NA
2020-11-14	101	X	1	34	Rew	vertical	bottom	correct	0	0	NA	0
2020-11-14	101	X	1	34	Rew	vertical	bottom	wrong	0	0	NA	NA
2020-11-14	107	O	1	34	Rew	horizontal	right	correct	0	0	0	1
2020-11-14	107	O	1	34	Rew	horizontal	right	wrong	3	1	NA	NA
2020-11-14	108	X	1	34	Rew	horizontal	left	correct	0	0	NA	0
2020-11-14	108	X	1	34	Rew	horizontal	left	wrong	0	0	NA	NA
2020-11-14	109	O	1	34	Ext	vertical	bottom	correct	0	0	NA	0
2020-11-14	109	O	1	34	Ext	vertical	bottom	wrong	0	0	NA	NA
2020-11-14	111	X	1	34	Rew	vertical	top	correct	0	0	NA	0
2020-11-14	111	X	1	34	Rew	vertical	top	wrong	0	0	NA	NA
2020-11-14	113	O	1	34	Ill	horizontal	left	correct	19.2	1	1	1
2020-11-14	113	O	1	34	Ill	horizontal	left	wrong	0	0	NA	NA
2020-11-14	115	X	1	34	Rew	horizontal	right	correct	0	0	NA	0
2020-11-14	115	X	1	34	Rew	horizontal	right	wrong	0	0	NA	NA
2020-11-14	119	X	1	34	Ill	vertical	top	correct	0	0	0	1
2020-11-14	119	X	1	34	Ill	vertical	top	wrong	18.8	2	NA	NA
2020-11-14	125	O	1	34	Rew	horizontal	right	correct	76.8	6	1	1
2020-11-14	125	O	1	34	Rew	horizontal	right	wrong	3.2	1	NA	NA
2020-11-14	128	X	1	34	Ill	horizontal	left	correct	9	2	1	1
2020-11-14	128	X	1	34	Ill	horizontal	left	wrong	9	1	NA	NA
2020-11-14	131	O	1	34	Ill	vertical	top	correct	0	0	NA	0
2020-11-14	131	O	1	34	Ill	vertical	top	wrong	0	0	NA	NA
2020-11-14	135	X	1	34	Rew	vertical	bottom	correct	99.6	1	1	1
2020-11-14	135	X	1	34	Rew	vertical	bottom	wrong	0	0	NA	NA
2020-11-14	136	O	1	34	Rew	horizontal	left	correct	0	0	NA	0
2020-11-14	136	O	1	34	Rew	horizontal	left	wrong	0	0	NA	NA
2020-11-14	138	X	1	34	Rew	horizontal	right	correct	0	0	NA	0
2020-11-14	138	X	1	34	Rew	horizontal	right	wrong	0	0	NA	NA
2020-11-14	139	O	1	34	Rew	vertical	top	correct	0	0	NA	0
2020-11-14	139	O	1	34	Rew	vertical	top	wrong	0	0	NA	NA
2020-11-14	142	X	1	34	Rew	vertical	bottom	correct	0	0	NA	0
2020-11-14	142	X	1	34	Rew	vertical	bottom	wrong	0	0	NA	NA
2020-11-14	148	O	1	34	Rew	horizontal	right	correct	49	1	1	1
2020-11-14	148	O	1	34	Rew	horizontal	right	wrong	0	0	NA	NA
2020-11-14	88	X	1	34	Rew	horizontal	right	correct	0	0	NA	0
2020-11-14	88	X	1	34	Rew	horizontal	right	wrong	0	0	NA	NA
2020-11-14	94	O	1	34	Rew	vertical	top	correct	0	0	NA	0
2020-11-14	94	O	1	34	Rew	vertical	top	wrong	0	0	NA	NA
2020-11-14	ace	O	1	34	Ext	vertical	bottom	correct	0	0	NA	0
2020-11-14	ace	O	1	34	Ext	vertical	bottom	wrong	0	0	NA	NA
2020-11-14	atlas	X	1	34	Rew	vertical	top	correct	0	0	NA	0
2020-11-14	atlas	X	1	34	Rew	vertical	top	wrong	0	0	NA	NA
2020-11-14	bane	O	1	34	Rew	horizontal	left	correct	0	0	NA	0
2020-11-14	bane	O	1	34	Rew	horizontal	left	wrong	0	0	NA	NA
2020-11-14	bepis	X	1	34	Rew	horizontal	right	correct	0	0	NA	0
2020-11-14	bepis	X	1	34	Rew	horizontal	right	wrong	0	0	NA	NA
2020-11-14	calcifer	O	1	34	Ext	vertical	bottom	correct	0	0	NA	0
2020-11-14	calcifer	O	1	34	Ext	vertical	bottom	wrong	0	0	NA	NA
2020-11-14	cloud	X	1	34	Rew	vertical	top	correct	0	0	NA	0
2020-11-14	cloud	X	1	34	Rew	vertical	top	wrong	0	0	NA	NA
2020-11-14	dora	O	1	34	Ill	horizontal	right	correct	0	0	NA	0
2020-11-14	dora	O	1	34	Ill	horizontal	right	wrong	0	0	NA	NA
2020-11-14	kamina	X	1	34	Rew	horizontal	left	correct	0	0	NA	0
2020-11-14	kamina	X	1	34	Rew	horizontal	left	wrong	0	0	NA	NA
2020-11-14	lancelot	X	1	34	Rew	vertical	bottom	correct	0	0	NA	0
2020-11-14	lancelot	X	1	34	Rew	vertical	bottom	wrong	0	0	NA	NA
2020-11-14	magnus	O	1	34	Rew	horizontal	left	correct	0	0	NA	0
2020-11-14	magnus	O	1	34	Rew	horizontal	left	wrong	0	0	NA	NA
2020-11-14	101	X	1	35	Rew	horizontal	right	correct	0	0	NA	0
2020-11-14	101	X	1	35	Rew	horizontal	right	wrong	0	0	NA	NA
2020-11-14	107	O	1	35	Ext	horizontal	left	correct	0	0	NA	0
2020-11-14	107	O	1	35	Ext	horizontal	left	wrong	0	0	NA	NA
2020-11-14	108	X	1	35	Rew	vertical	bottom	correct	0	0	NA	0
2020-11-14	108	X	1	35	Rew	vertical	bottom	wrong	0	0	NA	NA
2020-11-14	109	O	1	35	Ext	vertical	top	correct	0	0	NA	0
2020-11-14	109	O	1	35	Ext	vertical	top	wrong	0	0	NA	NA
2020-11-14	111	X	1	35	Rew	horizontal	left	correct	0	0	NA	0
2020-11-14	111	X	1	35	Rew	horizontal	left	wrong	0	0	NA	NA
2020-11-14	113	O	1	35	Rew	horizontal	right	correct	0	0	NA	0
2020-11-14	113	O	1	35	Rew	horizontal	right	wrong	0	0	NA	NA
2020-11-14	115	X	1	35	Rew	vertical	bottom	correct	0	0	0	1
2020-11-14	115	X	1	35	Rew	vertical	bottom	wrong	2.8	1	NA	NA
2020-11-14	115	X	1	35	Rew	vertical	bottom	correct	0	0	NA	0
2020-11-14	115	X	1	35	Rew	vertical	bottom	wrong	0	0	NA	NA
2020-11-14	116	O	1	35	Rew	vertical	top	correct	0	0	NA	0
2020-11-14	116	O	1	35	Rew	vertical	top	wrong	0	0	NA	NA
2020-11-08	94	O	1	19	Ill	vertical	bottom	correct	0	0	0	1
2020-11-08	94	O	1	19	Ill	vertical	bottom	wrong	45	1	NA	NA
2020-11-08	ace	O	1	19	Rew	vertical	top	correct	0	0	NA	0
2020-11-08	ace	O	1	19	Rew	vertical	top	wrong	0	0	NA	NA
2020-11-08	atlas	X	1	19	Rew	horizontal	left	correct	0	0	NA	0
2020-11-08	atlas	X	1	19	Rew	horizontal	left	wrong	0	0	NA	NA
2020-11-08	bane	O	1	19	Rew	horizontal	right	correct	0	0	NA	0
2020-11-08	bane	O	1	19	Rew	horizontal	right	wrong	0	0	NA	NA
2020-11-08	bepis	X	1	19	Rew	vertical	bottom	correct	0	0	NA	0
2020-11-08	bepis	X	1	19	Rew	vertical	bottom	wrong	0	0	NA	NA
2020-11-08	calcifer	O	1	19	Rew	vertical	top	correct	0	0	NA	0
2020-11-08	calcifer	O	1	19	Rew	vertical	top	wrong	0	0	NA	NA
2020-11-08	cloud	X	1	19	Ext	horizontal	right	correct	0	0	NA	0
2020-11-08	cloud	X	1	19	Ext	horizontal	right	wrong	0	0	NA	NA
2020-11-08	dora	O	1	19	Rew	horizontal	left	correct	0	0	NA	0
2020-11-08	dora	O	1	19	Rew	horizontal	left	wrong	0	0	NA	NA
2020-11-08	kamina	X	1	19	Rew	vertical	top	correct	0	0	NA	0
2020-11-08	kamina	X	1	19	Rew	vertical	top	wrong	0	0	NA	NA
2020-11-08	kogami	O	1	19	Rew	vertical	bottom	correct	0	0	NA	0
2020-11-08	kogami	O	1	19	Rew	vertical	bottom	wrong	0	0	NA	NA
2020-11-08	lancelot	X	1	19	Rew	horizontal	left	correct	0	0	NA	0
2020-11-08	lancelot	X	1	19	Rew	horizontal	left	wrong	0	0	NA	NA
2020-11-08	magnus	O	1	19	Rew	horizontal	right	correct	0	0	NA	0
2020-11-08	magnus	O	1	19	Rew	horizontal	right	wrong	0	0	NA	NA
2020-11-14	119	X	1	35	Rew	horizontal	right	correct	0	0	NA	0
2020-11-14	119	X	1	35	Rew	horizontal	right	wrong	0	0	NA	NA
2020-11-14	119	X	1	35	Rew	horizontal	right	correct	0	0	NA	0
2020-11-14	119	X	1	35	Rew	horizontal	right	wrong	0	0	NA	NA
2020-11-14	125	O	1	35	Rew	horizontal	left	correct	0	0	NA	0
2020-11-14	125	O	1	35	Rew	horizontal	left	wrong	0	0	NA	NA
2020-11-14	125	O	1	35	Rew	horizontal	left	correct	0	0	NA	0
2020-11-14	125	O	1	35	Rew	horizontal	left	wrong	0	0	NA	NA
2020-11-14	128	X	1	35	Rew	vertical	top	correct	0	0	NA	0
2020-11-14	128	X	1	35	Rew	vertical	top	wrong	0	0	NA	NA
2020-11-14	131	O	1	35	Rew	vertical	bottom	correct	0	0	NA	0
2020-11-14	131	O	1	35	Rew	vertical	bottom	wrong	0	0	NA	NA
2020-11-14	135	X	1	35	Rew	horizontal	left	correct	0	0	NA	0
2020-11-14	135	X	1	35	Rew	horizontal	left	wrong	0	0	NA	NA
2020-11-14	136	O	1	35	Rew	horizontal	right	correct	0	0	NA	0
2020-11-14	136	O	1	35	Rew	horizontal	right	wrong	0	0	NA	NA
2020-11-14	138	X	1	35	Rew	vertical	top	correct	0	0	NA	0
2020-11-14	138	X	1	35	Rew	vertical	top	wrong	0	0	NA	NA
2020-11-14	142	X	1	35	Ill	horizontal	right	correct	0	0	NA	0
2020-11-14	142	X	1	35	Ill	horizontal	right	wrong	0	0	NA	NA
2020-11-14	148	O	1	35	Rew	horizontal	left	correct	0	0	NA	0
2020-11-14	148	O	1	35	Rew	horizontal	left	wrong	0	0	NA	NA
2020-11-14	151	X	1	35	Ext	vertical	bottom	correct	0	0	NA	0
2020-11-14	151	X	1	35	Ext	vertical	bottom	wrong	0	0	NA	NA
2020-11-14	88	X	1	35	Rew	vertical	top	correct	0	0	0	1
2020-11-14	88	X	1	35	Rew	vertical	top	wrong	1.4	1	NA	NA
2020-11-14	94	O	1	35	Rew	vertical	bottom	correct	0	0	0	1
2020-11-14	94	O	1	35	Rew	vertical	bottom	wrong	1.8	1	NA	NA
2020-11-14	ace	O	1	35	Rew	vertical	top	correct	0	0	NA	0
2020-11-14	ace	O	1	35	Rew	vertical	top	wrong	0	0	NA	NA
2020-11-14	atlas	X	1	35	Ext	horizontal	left	correct	0	0	NA	0
2020-11-14	atlas	X	1	35	Ext	horizontal	left	wrong	0	0	NA	NA
2020-11-14	bane	O	1	35	Rew	horizontal	right	correct	0	0	NA	0
2020-11-14	bane	O	1	35	Rew	horizontal	right	wrong	0	0	NA	NA
2020-11-14	bepis	X	1	35	Ill	vertical	bottom	correct	0	0	NA	0
2020-11-14	bepis	X	1	35	Ill	vertical	bottom	wrong	0	0	NA	NA
2020-11-13	148	O	1	32	Ext	vertical	top	correct	0	0	NA	0
2020-11-13	148	O	1	32	Ext	vertical	top	wrong	0	0	NA	NA
2020-11-13	kamina	X	1	32	Ext	vertical	top	correct	0	0	NA	0
2020-11-13	kamina	X	1	32	Ext	vertical	top	wrong	0	0	NA	NA
2020-11-13	116	O	1	33	Rew	horizontal	right	correct	0	0	NA	0
2020-11-13	116	O	1	33	Rew	horizontal	right	wrong	0	0	NA	NA
2020-11-13	94	O	1	33	Rew	horizontal	right	correct	0	0	NA	0
2020-11-13	94	O	1	33	Rew	horizontal	right	wrong	0	0	NA	NA
2020-11-14	116	O	1	34	Rew	vertical	bottom	correct	0	0	NA	0
2020-11-14	116	O	1	34	Rew	vertical	bottom	wrong	0	0	NA	NA
2020-11-14	151	X	1	34	Rew	horizontal	left	correct	0	0	NA	0
2020-11-14	151	X	1	34	Rew	horizontal	left	wrong	0	0	NA	NA
2020-11-14	kogami	O	1	34	Rew	vertical	top	correct	63.4	1	1	1
2020-11-14	kogami	O	1	34	Rew	vertical	top	wrong	0	0	NA	NA
2020-11-14	116	O	1	35	Rew	vertical	top	correct	0	0	NA	0
2020-11-14	116	O	1	35	Rew	vertical	top	wrong	0	0	NA	NA
2020-11-14	dora	O	1	36	Rew	vertical	top	correct	0	0	NA	0
2020-11-14	dora	O	1	36	Rew	vertical	top	wrong	0	0	NA	NA
2020-11-14	kamina	X	1	36	Ext	vertical	bottom	correct	0	0	NA	0
2020-11-14	kamina	X	1	36	Ext	vertical	bottom	wrong	0	0	NA	NA
2020-11-14	kogami	O	1	36	Rew	horizontal	left	correct	0	0	NA	0
2020-11-14	kogami	O	1	36	Rew	horizontal	left	wrong	0	0	NA	NA
2020-11-14	lancelot	X	1	36	Rew	horizontal	right	correct	0	0	NA	0
2020-11-14	lancelot	X	1	36	Rew	horizontal	right	wrong	0	0	NA	NA
2020-11-14	magnus	O	1	36	Rew	vertical	top	correct	0	0	NA	0
2020-11-14	magnus	O	1	36	Rew	vertical	top	wrong	0	0	NA	NA
2020-11-17	101	X	2	37	Ext	vertical	bottom	correct	0	0	NA	0
2020-11-17	101	X	2	37	Ext	vertical	bottom	wrong	0	0	NA	NA
2020-11-17	107	O	2	37	Ext	vertical	top	correct	0	0	NA	0
2020-11-17	107	O	2	37	Ext	vertical	top	wrong	0	0	NA	NA
2020-11-17	108	X	2	37	Rew	horizontal	left	correct	162.4	2	1	1
2020-11-17	108	X	2	37	Rew	horizontal	left	wrong	0	0	NA	NA
2020-11-17	109	O	2	37	Rew	horizontal	right	correct	0	0	NA	0
2020-11-17	109	O	2	37	Rew	horizontal	right	wrong	0	0	NA	NA
2020-11-18	cloud	X	2	41	Rew	vertical	top	correct	0	0	NA	0
2020-11-18	cloud	X	2	41	Rew	vertical	top	wrong	0	0	NA	NA
2020-11-18	dora	O	2	41	Rew	vertical	bottom	correct	0	0	NA	0
2020-11-18	dora	O	2	41	Rew	vertical	bottom	wrong	0	0	NA	NA
2020-11-18	kamina	X	2	41	Rew	horizontal	right	correct	0	0	NA	0
2020-11-18	kamina	X	2	41	Rew	horizontal	right	wrong	0	0	NA	NA
2020-11-18	kogami	O	2	41	Rew	horizontal	left	correct	0	0	NA	0
2020-11-18	kogami	O	2	41	Rew	horizontal	left	wrong	0	0	NA	NA
2020-11-18	lancelot	X	2	41	Ill	vertical	bottom	correct	0	0	NA	0
2020-11-18	lancelot	X	2	41	Ill	vertical	bottom	wrong	0	0	NA	NA
2020-11-18	magnus	O	2	41	Ill	vertical	top	correct	0	0	NA	0
2020-11-18	magnus	O	2	41	Ill	vertical	top	wrong	0	0	NA	NA
2020-11-18	101	X	2	42	Rew	vertical	top	correct	0	0	NA	0
2020-11-18	101	X	2	42	Rew	vertical	top	wrong	0	0	NA	NA
2020-11-18	107	O	2	42	Rew	horizontal	right	correct	0	0	NA	0
2020-11-18	107	O	2	42	Rew	horizontal	right	wrong	0	0	NA	NA
2020-11-18	108	X	2	42	Ill	horizontal	left	correct	0	0	NA	0
2020-11-18	108	X	2	42	Ill	horizontal	left	wrong	0	0	NA	NA
2020-11-18	109	O	2	42	Rew	vertical	top	correct	0	0	NA	0
2020-11-18	109	O	2	42	Rew	vertical	top	wrong	0	0	NA	NA
2020-11-18	113	O	2	42	Ext	horizontal	left	correct	0	0	NA	0
2020-11-18	113	O	2	42	Ext	horizontal	left	wrong	0	0	NA	NA
2020-11-18	115	X	2	42	Ill	horizontal	right	correct	0	0	NA	0
2020-11-18	115	X	2	42	Ill	horizontal	right	wrong	0	0	NA	NA
2020-11-18	116	O	2	42	Rew	vertical	top	correct	0	0	NA	0
2020-11-18	116	O	2	42	Rew	vertical	top	wrong	0	0	NA	NA
2020-11-18	119	X	2	42	Rew	vertical	bottom	correct	0	0	NA	0
2020-11-18	119	X	2	42	Rew	vertical	bottom	wrong	0	0	NA	NA
2020-11-18	125	O	2	42	Rew	horizontal	right	correct	0	0	NA	0
2020-11-18	125	O	2	42	Rew	horizontal	right	wrong	0	0	NA	NA
2020-11-18	128	X	2	42	Rew	horizontal	left	correct	0	0	NA	0
2020-11-18	128	X	2	42	Rew	horizontal	left	wrong	0	0	NA	NA
2020-11-18	131	O	2	42	Rew	vertical	bottom	correct	431.4	3	1	1
2020-11-18	131	O	2	42	Rew	vertical	bottom	wrong	0	0	NA	NA
2020-11-18	135	X	2	42	Rew	vertical	top	correct	0	0	NA	0
2020-11-18	135	X	2	42	Rew	vertical	top	wrong	0	0	NA	NA
2020-11-18	136	O	2	42	Ext	horizontal	left	correct	0	0	0	1
2020-11-18	136	O	2	42	Ext	horizontal	left	wrong	2.4	1	NA	NA
2020-11-18	138	X	2	42	Rew	horizontal	right	correct	0	0	NA	0
2020-11-18	138	X	2	42	Rew	horizontal	right	wrong	0	0	NA	NA
2020-11-18	142	X	2	42	Rew	vertical	top	correct	0	0	NA	0
2020-11-18	142	X	2	42	Rew	vertical	top	wrong	0	0	NA	NA
2020-11-18	148	O	2	42	Rew	horizontal	right	correct	0	0	NA	0
2020-11-18	148	O	2	42	Rew	horizontal	right	wrong	0	0	NA	NA
2020-11-18	151	X	2	42	Rew	horizontal	left	correct	0	0	NA	0
2020-11-18	151	X	2	42	Rew	horizontal	left	wrong	0	0	NA	NA
2020-11-18	88	X	2	42	Rew	horizontal	right	correct	0	0	NA	0
2020-11-18	88	X	2	42	Rew	horizontal	right	wrong	0	0	NA	NA
2020-11-18	94	O	2	42	Rew	vertical	bottom	correct	0	0	NA	0
2020-11-18	94	O	2	42	Rew	vertical	bottom	wrong	0	0	NA	NA
2020-11-18	ace	O	2	42	Ill	vertical	top	correct	0	0	NA	0
2020-11-18	ace	O	2	42	Ill	vertical	top	wrong	0	0	NA	NA
2020-11-18	atlas	X	2	42	Ill	vertical	bottom	correct	0	0	NA	0
2020-11-18	atlas	X	2	42	Ill	vertical	bottom	wrong	0	0	NA	NA
2020-11-18	bane	O	2	42	Rew	horizontal	left	correct	0	0	NA	0
2020-11-18	bane	O	2	42	Rew	horizontal	left	wrong	0	0	NA	NA
2020-11-18	bepis	X	2	42	Rew	horizontal	right	correct	0	0	NA	0
2020-11-18	bepis	X	2	42	Rew	horizontal	right	wrong	0	0	NA	NA
2020-11-18	calcifer	O	2	42	Ill	vertical	top	correct	0	0	NA	0
2020-11-18	calcifer	O	2	42	Ill	vertical	top	wrong	0	0	NA	NA
2020-11-18	dora	O	2	42	Rew	horizontal	right	correct	0	0	NA	0
2020-11-18	dora	O	2	42	Rew	horizontal	right	wrong	0	0	NA	NA
2020-11-18	kamina	X	2	42	Ext	horizontal	left	correct	0	0	NA	0
2020-11-18	kamina	X	2	42	Ext	horizontal	left	wrong	0	0	NA	NA
2020-11-18	kogami	O	2	42	Rew	vertical	bottom	correct	82	1	1	1
2020-11-18	kogami	O	2	42	Rew	vertical	bottom	wrong	0	0	NA	NA
2020-11-18	lancelot	X	2	42	Rew	vertical	top	correct	0	0	NA	0
2020-11-18	lancelot	X	2	42	Rew	vertical	top	wrong	0	0	NA	NA
2020-11-18	magnus	O	2	42	Ext	horizontal	left	correct	0	0	NA	0
2020-11-18	magnus	O	2	42	Ext	horizontal	left	wrong	0	0	NA	NA
2020-11-19	101	X	2	43	Rew	horizontal	right	correct	0	0	NA	0
2020-11-19	101	X	2	43	Rew	horizontal	right	wrong	0	0	NA	NA
2020-11-19	107	O	2	43	Ext	horizontal	left	correct	0	0	0	1
2020-11-19	107	O	2	43	Ext	horizontal	left	wrong	11.2	1	NA	NA
2020-11-19	108	X	2	43	Rew	vertical	top	correct	0	0	NA	0
2020-11-19	108	X	2	43	Rew	vertical	top	wrong	0	0	NA	NA
2020-11-19	109	O	2	43	Rew	vertical	bottom	correct	0	0	NA	0
2020-11-19	109	O	2	43	Rew	vertical	bottom	wrong	0	0	NA	NA
2020-11-19	111	X	2	43	Rew	horizontal	left	correct	0	0	NA	0
2020-11-19	111	X	2	43	Rew	horizontal	left	wrong	0	0	NA	NA
2020-11-19	115	X	2	43	Rew	vertical	top	correct	142.6	4	1	1
2020-11-19	115	X	2	43	Rew	vertical	top	wrong	0	0	NA	NA
2020-11-19	116	O	2	43	Ill	vertical	bottom	correct	0	0	NA	0
2020-11-19	116	O	2	43	Ill	vertical	bottom	wrong	0	0	NA	NA
2020-11-19	119	X	2	43	Rew	horizontal	right	correct	0	0	NA	0
2020-11-19	119	X	2	43	Rew	horizontal	right	wrong	0	0	NA	NA
2020-11-19	125	O	2	43	Rew	horizontal	left	correct	0	0	NA	0
2020-11-19	125	O	2	43	Rew	horizontal	left	wrong	0	0	NA	NA
2020-11-19	128	X	2	43	Rew	vertical	bottom	correct	158.8	1	1	1
2020-11-19	128	X	2	43	Rew	vertical	bottom	wrong	0	0	NA	NA
2020-11-19	131	O	2	43	Ext	vertical	top	correct	0	0	NA	0
2020-11-19	131	O	2	43	Ext	vertical	top	wrong	0	0	NA	NA
2020-11-19	135	X	2	43	Rew	horizontal	left	correct	25.2	1	1	1
2020-11-19	135	X	2	43	Rew	horizontal	left	wrong	0	0	NA	NA
2020-11-19	136	O	2	43	Ill	horizontal	right	correct	0	0	NA	0
2020-11-19	136	O	2	43	Ill	horizontal	right	wrong	0	0	NA	NA
2020-11-19	138	X	2	43	Rew	vertical	bottom	correct	0	0	NA	0
2020-11-19	138	X	2	43	Rew	vertical	bottom	wrong	0	0	NA	NA
2020-11-19	139	O	2	43	Rew	vertical	top	correct	0	0	NA	0
2020-11-19	139	O	2	43	Rew	vertical	top	wrong	0	0	NA	NA
2020-11-19	148	O	2	43	Rew	horizontal	left	correct	60.8	1	1	1
2020-11-19	148	O	2	43	Rew	horizontal	left	wrong	0	0	NA	NA
2020-11-19	151	X	2	43	Ill	vertical	top	correct	8.8	1	1	1
2020-11-19	151	X	2	43	Ill	vertical	top	wrong	0	0	NA	NA
2020-11-19	88	X	2	43	Rew	vertical	bottom	correct	79.8	1	1	1
2020-11-19	88	X	2	43	Rew	vertical	bottom	wrong	0	0	NA	NA
2020-11-19	94	O	2	43	Rew	vertical	top	correct	0	0	NA	0
2020-11-19	94	O	2	43	Rew	vertical	top	wrong	0	0	NA	NA
2020-11-19	ace	O	2	43	Ill	vertical	bottom	correct	0	0	NA	0
2020-11-19	ace	O	2	43	Ill	vertical	bottom	wrong	0	0	NA	NA
2020-11-19	atlas	X	2	43	Rew	horizontal	left	correct	0	0	NA	0
2020-11-19	atlas	X	2	43	Rew	horizontal	left	wrong	0	0	NA	NA
2020-11-19	bane	O	2	43	Rew	horizontal	right	correct	0	0	NA	0
2020-11-19	bane	O	2	43	Rew	horizontal	right	wrong	0	0	NA	NA
2020-11-19	bepis	X	2	43	Ext	vertical	top	correct	10	1	1	1
2020-11-19	bepis	X	2	43	Ext	vertical	top	wrong	0	0	NA	NA
2020-11-19	calcifer	O	2	43	Ext	vertical	bottom	correct	0	0	NA	0
2020-11-19	calcifer	O	2	43	Ext	vertical	bottom	wrong	0	0	NA	NA
2020-11-19	cloud	X	2	43	Ill	horizontal	right	correct	0	0	NA	0
2020-11-19	cloud	X	2	43	Ill	horizontal	right	wrong	0	0	NA	NA
2020-11-19	kamina	X	2	43	Ext	vertical	bottom	correct	0	0	NA	0
2020-11-19	kamina	X	2	43	Ext	vertical	bottom	wrong	0	0	NA	NA
2020-11-19	kogami	O	2	43	Rew	vertical	top	correct	0	0	NA	0
2020-11-19	kogami	O	2	43	Rew	vertical	top	wrong	0	0	NA	NA
2020-11-19	lancelot	X	2	43	Rew	horizontal	left	correct	0	0	NA	0
2020-11-19	lancelot	X	2	43	Rew	horizontal	left	wrong	0	0	NA	NA
2020-11-19	magnus	O	2	43	Rew	horizontal	right	correct	0	0	NA	0
2020-11-19	magnus	O	2	43	Rew	horizontal	right	wrong	0	0	NA	NA
2020-11-19	101	X	2	44	Ext	horizontal	left	correct	0	0	0	1
2020-11-19	101	X	2	44	Ext	horizontal	left	wrong	22.6	1	NA	NA
2020-11-19	107	O	2	44	Rew	vertical	top	correct	0	0	NA	0
2020-11-19	107	O	2	44	Rew	vertical	top	wrong	0	0	NA	NA
2020-11-19	108	X	2	44	Ill	vertical	bottom	correct	0	0	NA	0
2020-11-19	108	X	2	44	Ill	vertical	bottom	wrong	0	0	NA	NA
2020-11-19	109	O	2	44	Ext	horizontal	left	correct	0	0	NA	0
2020-11-19	109	O	2	44	Ext	horizontal	left	wrong	0	0	NA	NA
2020-11-19	111	X	2	44	Ill	horizontal	right	correct	0	0	NA	0
2020-11-19	111	X	2	44	Ill	horizontal	right	wrong	0	0	NA	NA
2020-11-19	115	X	2	44	Ext	vertical	bottom	correct	0	0	NA	0
2020-11-19	115	X	2	44	Ext	vertical	bottom	wrong	0	0	NA	NA
2020-11-19	116	O	2	44	Ext	horizontal	right	correct	0	0	NA	0
2020-11-19	116	O	2	44	Ext	horizontal	right	wrong	0	0	NA	NA
2020-11-19	119	X	2	44	Ill	horizontal	left	correct	0	0	NA	0
2020-11-19	119	X	2	44	Ill	horizontal	left	wrong	0	0	NA	NA
2020-11-19	125	O	2	44	Ill	vertical	bottom	correct	0	0	NA	0
2020-11-19	125	O	2	44	Ill	vertical	bottom	wrong	0	0	NA	NA
2020-11-19	128	X	2	44	Rew	vertical	top	correct	0	0	NA	0
2020-11-19	128	X	2	44	Rew	vertical	top	wrong	0	0	NA	NA
2020-11-19	131	O	2	44	Rew	horizontal	left	correct	0	0	NA	0
2020-11-19	131	O	2	44	Rew	horizontal	left	wrong	0	0	NA	NA
2020-11-19	135	X	2	44	Rew	horizontal	right	correct	41	2	1	1
2020-11-19	135	X	2	44	Rew	horizontal	right	wrong	0	0	NA	NA
2020-11-19	136	O	2	44	Rew	vertical	bottom	correct	0	0	NA	0
2020-11-19	136	O	2	44	Rew	vertical	bottom	wrong	0	0	NA	NA
2020-11-19	138	X	2	44	Rew	vertical	top	correct	0	0	NA	0
2020-11-19	138	X	2	44	Rew	vertical	top	wrong	0	0	NA	NA
2020-11-19	139	O	2	44	Ill	horizontal	right	correct	0	0	NA	0
2020-11-19	139	O	2	44	Ill	horizontal	right	wrong	0	0	NA	NA
2020-11-14	calcifer	O	1	35	Ill	vertical	top	correct	0	0	NA	0
2020-11-14	calcifer	O	1	35	Ill	vertical	top	wrong	0	0	NA	NA
2020-11-14	109	O	1	36	Rew	horizontal	left	correct	0	0	NA	0
2020-11-14	109	O	1	36	Rew	horizontal	left	wrong	0	0	NA	NA
2020-11-14	cloud	X	1	36	Rew	horizontal	left	correct	0	0	NA	0
2020-11-14	cloud	X	1	36	Rew	horizontal	left	wrong	0	0	NA	NA
2020-11-17	111	X	2	37	Ext	vertical	bottom	correct	0	0	NA	0
2020-11-17	111	X	2	37	Ext	vertical	bottom	wrong	0	0	NA	NA
2020-11-17	139	O	2	37	Rew	horizontal	left	correct	0	0	NA	0
2020-11-17	139	O	2	37	Rew	horizontal	left	wrong	0	0	NA	NA
2020-11-17	cloud	X	2	37	Rew	vertical	top	correct	0	0	NA	0
2020-11-17	cloud	X	2	37	Rew	vertical	top	wrong	0	0	NA	NA
2020-11-17	111	X	2	38	Rew	vertical	top	correct	0	0	NA	0
2020-11-17	111	X	2	38	Rew	vertical	top	wrong	0	0	NA	NA
2020-11-17	138	X	2	38	Rew	horizontal	left	correct	0	0	NA	0
2020-11-17	138	X	2	38	Rew	horizontal	left	wrong	0	0	NA	NA
2020-11-17	142	X	2	37	Rew	vertical	bottom	correct	0	0	NA	0
2020-11-17	142	X	2	37	Rew	vertical	bottom	wrong	0	0	NA	NA
2020-11-17	148	O	2	37	Rew	vertical	top	correct	0	0	NA	0
2020-11-17	148	O	2	37	Rew	vertical	top	wrong	0	0	NA	NA
2020-11-17	151	X	2	37	Rew	horizontal	left	correct	0	0	0	1
2020-11-17	151	X	2	37	Rew	horizontal	left	wrong	3	1	NA	NA
2020-11-17	88	X	2	37	Ill	horizontal	right	correct	0	0	NA	0
2020-11-17	88	X	2	37	Ill	horizontal	right	wrong	0	0	NA	NA
2020-11-17	94	O	2	37	Rew	horizontal	left	correct	0	0	NA	0
2020-11-17	94	O	2	37	Rew	horizontal	left	wrong	0	0	NA	NA
2020-11-17	ace	O	2	37	Rew	horizontal	right	correct	0	0	NA	0
2020-11-17	ace	O	2	37	Rew	horizontal	right	wrong	0	0	NA	NA
2020-11-17	atlas	X	2	37	Rew	vertical	bottom	correct	0	0	NA	0
2020-11-17	atlas	X	2	37	Rew	vertical	bottom	wrong	0	0	NA	NA
2020-11-17	bane	O	2	37	Ill	vertical	top	correct	0	0	NA	0
2020-11-17	bane	O	2	37	Ill	vertical	top	wrong	0	0	NA	NA
2020-11-17	bepis	X	2	37	Ext	horizontal	right	correct	0	0	NA	0
2020-11-17	bepis	X	2	37	Ext	horizontal	right	wrong	0	0	NA	NA
2020-11-17	calcifer	O	2	37	Rew	horizontal	left	correct	0	0	NA	0
2020-11-17	calcifer	O	2	37	Rew	horizontal	left	wrong	0	0	NA	NA
2020-11-19	148	O	2	44	Rew	vertical	top	correct	0	0	NA	0
2020-11-19	148	O	2	44	Rew	vertical	top	wrong	0	0	NA	NA
2020-11-19	151	X	2	44	Ill	vertical	bottom	correct	0	0	NA	0
2020-11-19	151	X	2	44	Ill	vertical	bottom	wrong	0	0	NA	NA
2020-11-19	88	X	2	44	Rew	vertical	top	correct	0	0	NA	0
2020-11-19	88	X	2	44	Rew	vertical	top	wrong	0	0	NA	NA
2020-11-19	94	O	2	44	Rew	horizontal	right	correct	0	0	NA	0
2020-11-19	94	O	2	44	Rew	horizontal	right	wrong	0	0	NA	NA
2020-11-19	ace	O	2	44	Rew	horizontal	left	correct	0	0	NA	0
2020-11-19	ace	O	2	44	Rew	horizontal	left	wrong	0	0	NA	NA
2020-11-19	atlas	X	2	44	Ext	horizontal	right	correct	0	0	NA	0
2020-11-19	atlas	X	2	44	Ext	horizontal	right	wrong	0	0	NA	NA
2020-11-19	bane	O	2	44	Rew	vertical	top	correct	0	0	NA	0
2020-11-19	bane	O	2	44	Rew	vertical	top	wrong	0	0	NA	NA
2020-11-19	bepis	X	2	44	Rew	vertical	bottom	correct	0	0	NA	0
2020-11-19	bepis	X	2	44	Rew	vertical	bottom	wrong	0	0	NA	NA
2020-11-19	calcifer	O	2	44	Rew	horizontal	right	correct	0	0	NA	0
2020-11-19	calcifer	O	2	44	Rew	horizontal	right	wrong	0	0	NA	NA
2020-11-19	cloud	X	2	44	Rew	horizontal	left	correct	0	0	NA	0
2020-11-19	cloud	X	2	44	Rew	horizontal	left	wrong	0	0	NA	NA
2020-11-19	kamina	X	2	44	Rew	vertical	top	correct	0	0	NA	0
2020-11-19	kamina	X	2	44	Rew	vertical	top	wrong	0	0	NA	NA
2020-11-19	kogami	O	2	44	Rew	horizontal	left	correct	0	0	NA	0
2020-11-19	kogami	O	2	44	Rew	horizontal	left	wrong	0	0	NA	NA
2020-11-19	lancelot	X	2	44	Rew	horizontal	right	correct	0	0	NA	0
2020-11-19	lancelot	X	2	44	Rew	horizontal	right	wrong	0	0	NA	NA
2020-11-19	magnus	O	2	44	Rew	vertical	bottom	correct	0	0	NA	0
2020-11-19	magnus	O	2	44	Rew	vertical	bottom	wrong	0	0	NA	NA
2020-11-19	101	X	2	45	Rew	vertical	top	correct	0	0	NA	0
2020-11-19	101	X	2	45	Rew	vertical	top	wrong	0	0	NA	NA
2020-11-19	107	O	2	45	Ill	vertical	bottom	correct	0	0	NA	0
2020-11-19	107	O	2	45	Ill	vertical	bottom	wrong	0	0	NA	NA
2020-11-19	108	X	2	45	Ext	horizontal	left	correct	0	0	NA	0
2020-11-19	108	X	2	45	Ext	horizontal	left	wrong	0	0	NA	NA
2020-11-19	109	O	2	45	Ill	horizontal	right	correct	0	0	NA	0
2020-11-19	109	O	2	45	Ill	horizontal	right	wrong	0	0	NA	NA
2020-11-19	111	X	2	45	Rew	vertical	top	correct	0	0	NA	0
2020-11-19	111	X	2	45	Rew	vertical	top	wrong	0	0	NA	NA
2020-11-19	113	O	2	45	Rew	vertical	bottom	correct	0	0	NA	0
2020-11-19	113	O	2	45	Rew	vertical	bottom	wrong	0	0	NA	NA
2020-11-19	116	O	2	45	Rew	horizontal	left	correct	0	0	NA	0
2020-11-19	116	O	2	45	Rew	horizontal	left	wrong	0	0	NA	NA
2020-11-19	119	X	2	45	Rew	vertical	bottom	correct	0	0	NA	0
2020-11-19	119	X	2	45	Rew	vertical	bottom	wrong	0	0	NA	NA
2020-11-19	125	O	2	45	Ext	vertical	top	correct	0	0	NA	0
2020-11-19	125	O	2	45	Ext	vertical	top	wrong	0	0	NA	NA
2020-11-19	128	X	2	45	Ill	horizontal	left	correct	0	0	NA	0
2020-11-19	128	X	2	45	Ill	horizontal	left	wrong	0	0	NA	NA
2020-11-19	131	O	2	45	Rew	horizontal	right	correct	0	0	NA	0
2020-11-19	131	O	2	45	Rew	horizontal	right	wrong	0	0	NA	NA
2020-11-19	135	X	2	45	Ill	vertical	bottom	correct	0	0	NA	0
2020-11-19	135	X	2	45	Ill	vertical	bottom	wrong	0	0	NA	NA
2020-11-19	136	O	2	45	Rew	vertical	top	correct	0	0	NA	0
2020-11-19	136	O	2	45	Rew	vertical	top	wrong	0	0	NA	NA
2020-11-19	138	X	2	45	Rew	horizontal	right	correct	0	0	NA	0
2020-11-19	138	X	2	45	Rew	horizontal	right	wrong	0	0	NA	NA
2020-11-19	139	O	2	45	Ill	horizontal	left	correct	0	0	NA	0
2020-11-19	139	O	2	45	Ill	horizontal	left	wrong	0	0	NA	NA
2020-11-19	142	X	2	45	Rew	vertical	top	correct	0	0	NA	0
2020-11-19	142	X	2	45	Rew	vertical	top	wrong	0	0	NA	NA
2020-11-19	151	X	2	45	Rew	horizontal	left	correct	0	0	NA	0
2020-11-19	151	X	2	45	Rew	horizontal	left	wrong	0	0	NA	NA
2020-11-19	88	X	2	45	Ill	horizontal	right	correct	0	0	NA	0
2020-11-19	88	X	2	45	Ill	horizontal	right	wrong	0	0	NA	NA
2020-11-19	94	O	2	45	Ext	horizontal	left	correct	0	0	NA	0
2020-11-19	94	O	2	45	Ext	horizontal	left	wrong	0	0	NA	NA
2020-11-19	ace	O	2	45	Rew	horizontal	right	correct	0	0	NA	0
2020-11-19	ace	O	2	45	Rew	horizontal	right	wrong	0	0	NA	NA
2020-11-19	atlas	X	2	45	Rew	vertical	top	correct	0	0	NA	0
2020-11-19	atlas	X	2	45	Rew	vertical	top	wrong	0	0	NA	NA
2020-11-19	bane	O	2	45	Rew	vertical	bottom	correct	0	0	NA	0
2020-11-19	bane	O	2	45	Rew	vertical	bottom	wrong	0	0	NA	NA
2020-11-19	bepis	X	2	45	Rew	horizontal	right	correct	0	0	NA	0
2020-11-19	bepis	X	2	45	Rew	horizontal	right	wrong	0	0	NA	NA
2020-11-19	calcifer	O	2	45	Ext	horizontal	left	correct	0	0	NA	0
2020-11-19	calcifer	O	2	45	Ext	horizontal	left	wrong	0	0	NA	NA
2020-11-19	cloud	X	2	45	Rew	vertical	bottom	correct	0	0	NA	0
2020-11-19	cloud	X	2	45	Rew	vertical	bottom	wrong	0	0	NA	NA
2020-11-19	dora	O	2	45	Rew	vertical	top	correct	0	0	NA	0
2020-11-19	dora	O	2	45	Rew	vertical	top	wrong	0	0	NA	NA
2020-11-19	kogami	O	2	45	Rew	horizontal	right	correct	0	0	NA	0
2020-11-19	kogami	O	2	45	Rew	horizontal	right	wrong	0	0	NA	NA
2020-11-19	lancelot	X	2	45	Ill	vertical	bottom	correct	0	0	NA	0
2020-11-19	lancelot	X	2	45	Ill	vertical	bottom	wrong	0	0	NA	NA
2020-11-19	magnus	O	2	45	Rew	vertical	top	correct	0	0	NA	0
2020-11-19	magnus	O	2	45	Rew	vertical	top	wrong	0	0	NA	NA
2020-11-21	101	X	2	46	Rew	vertical	bottom	correct	0	0	NA	0
2020-11-21	101	X	2	46	Rew	vertical	bottom	wrong	0	0	NA	NA
2020-11-21	107	O	2	46	Ext	horizontal	left	correct	0	0	NA	0
2020-11-21	107	O	2	46	Ext	horizontal	left	wrong	0	0	NA	NA
2020-11-21	109	O	2	46	Ill	vertical	top	correct	0	0	NA	0
2020-11-21	109	O	2	46	Ill	vertical	top	wrong	0	0	NA	NA
2020-11-21	109	O	2	46	Ill	vertical	top	correct	0	0	NA	0
2020-11-21	109	O	2	46	Ill	vertical	top	wrong	0	0	NA	NA
2020-11-21	111	X	2	46	Ext	vertical	bottom	correct	0	0	NA	0
2020-11-21	111	X	2	46	Ext	vertical	bottom	wrong	0	0	NA	NA
2020-11-21	113	O	2	46	Rew	horizontal	right	correct	196.6	1	1	1
2020-11-21	113	O	2	46	Rew	horizontal	right	wrong	0	0	NA	NA
2020-11-21	115	X	2	46	Ill	horizontal	left	correct	0	0	0	1
2020-11-21	115	X	2	46	Ill	horizontal	left	wrong	2.2	1	NA	NA
2020-11-21	119	X	2	46	Rew	vertical	top	correct	0	0	NA	0
2020-11-21	119	X	2	46	Rew	vertical	top	wrong	0	0	NA	NA
2020-11-21	125	O	2	46	Ill	horizontal	left	correct	0	0	NA	0
2020-11-21	125	O	2	46	Ill	horizontal	left	wrong	0	0	NA	NA
2020-11-21	128	X	2	46	Ext	horizontal	right	correct	0	0	NA	0
2020-11-21	128	X	2	46	Ext	horizontal	right	wrong	0	0	NA	NA
2020-11-21	131	O	2	46	Ill	vertical	bottom	correct	0	0	NA	0
2020-11-21	131	O	2	46	Ill	vertical	bottom	wrong	0	0	NA	NA
2020-11-21	135	X	2	46	Rew	vertical	top	correct	0	0	NA	0
2020-11-21	135	X	2	46	Rew	vertical	top	wrong	0	0	NA	NA
2020-11-21	136	O	2	46	Rew	horizontal	right	correct	0	0	NA	0
2020-11-21	136	O	2	46	Rew	horizontal	right	wrong	0	0	NA	NA
2020-11-21	138	X	2	46	Ill	horizontal	left	correct	0	0	0	1
2020-11-21	138	X	2	46	Ill	horizontal	left	wrong	21.8	2	NA	NA
2020-11-21	139	O	2	46	Rew	vertical	top	correct	0	0	NA	0
2020-11-21	139	O	2	46	Rew	vertical	top	wrong	0	0	NA	NA
2020-11-21	142	X	2	46	Ext	vertical	bottom	correct	0	0	NA	0
2020-11-21	142	X	2	46	Ext	vertical	bottom	wrong	0	0	NA	NA
2020-11-21	148	O	2	46	Rew	horizontal	left	correct	0	0	NA	0
2020-11-21	148	O	2	46	Rew	horizontal	left	wrong	0	0	NA	NA
2020-11-21	88	X	2	46	Ext	horizontal	left	correct	0	0	NA	0
2020-11-21	88	X	2	46	Ext	horizontal	left	wrong	0	0	NA	NA
2020-11-21	94	O	2	46	Rew	vertical	top	correct	0	0	NA	0
2020-11-21	94	O	2	46	Rew	vertical	top	wrong	0	0	NA	NA
2020-11-21	ace	O	2	46	Rew	vertical	top	correct	0	0	NA	0
2020-11-21	ace	O	2	46	Rew	vertical	top	wrong	0	0	NA	NA
2020-11-21	atlas	X	2	46	Rew	vertical	bottom	correct	0	0	NA	0
2020-11-21	atlas	X	2	46	Rew	vertical	bottom	wrong	0	0	NA	NA
2020-11-21	bane	O	2	46	Ext	horizontal	right	correct	0	0	NA	0
2020-11-21	bane	O	2	46	Ext	horizontal	right	wrong	0	0	NA	NA
2020-11-21	bepis	X	2	46	Ill	horizontal	left	correct	0	0	NA	0
2020-11-21	bepis	X	2	46	Ill	horizontal	left	wrong	0	0	NA	NA
2020-11-21	calcifer	O	2	46	Rew	vertical	bottom	correct	0	0	NA	0
2020-11-21	calcifer	O	2	46	Rew	vertical	bottom	wrong	0	0	NA	NA
2020-11-21	cloud	X	2	46	Rew	vertical	top	correct	0	0	NA	0
2020-11-21	cloud	X	2	46	Rew	vertical	top	wrong	0	0	NA	NA
2020-11-21	dora	O	2	46	Ext	horizontal	left	correct	0	0	NA	0
2020-11-21	dora	O	2	46	Ext	horizontal	left	wrong	0	0	NA	NA
2020-11-21	kamina	X	2	46	Ext	horizontal	right	correct	0	0	NA	0
2020-11-21	kamina	X	2	46	Ext	horizontal	right	wrong	0	0	NA	NA
2020-11-21	lancelot	X	2	46	Rew	vertical	top	correct	0	0	NA	0
2020-11-21	lancelot	X	2	46	Rew	vertical	top	wrong	0	0	NA	NA
2020-11-21	magnus	O	2	46	Rew	horizontal	right	correct	0	0	NA	0
2020-11-21	magnus	O	2	46	Rew	horizontal	right	wrong	0	0	NA	NA
2020-11-21	101	X	2	47	Ill	horizontal	left	correct	0	0	NA	0
2020-11-21	101	X	2	47	Ill	horizontal	left	wrong	0	0	NA	NA
2020-11-21	107	O	2	47	Rew	horizontal	right	correct	0	0	NA	0
2020-11-21	107	O	2	47	Rew	horizontal	right	wrong	0	0	NA	NA
2020-11-21	108	X	2	47	Ext	vertical	top	correct	0	0	NA	0
2020-11-21	108	X	2	47	Ext	vertical	top	wrong	0	0	NA	NA
2020-11-21	109	O	2	47	Rew	vertical	bottom	correct	0	0	NA	0
[truncated: 851 more rows]
